# Supplementary material for: Comparative mapping in the Fagaceae and beyond with EST-SSRs
Source: BMC Plant Biol. 2012 Aug 29;12:153. doi: 10.1186/1471-2229-12-153 (PMC3493355; doi:10.1186/1471-2229-12-153)
Supplement: Additional file 1 — Description of SSR markers (locus name, forward and reverse primers, EST sequences, accessions number). [file 1471-2229-12-153-S1.xlsx]

## Sheet: Foglio1
EST-SSR ID	contig ID	EST ID	nucleotide motif	motif type	repeat number	expected size (bp)	Forward primer	Reverse primer	LG assignement	ref	ID Analysis (*)
FIR001	CL1811_CT2120	LG0AAA14YE13RM1.SCF, LG0AAC23YI05RM1.SCF, LG0AAC25YK22RM1.SCF, LG0AAC25YK22RM1.SCF_1, LG0AAC25YK22RM1.SCF_2, LG0AAC27YC12RM1.SCF, LG0AAC27YC12RM1.SCF_1, LG0AAC27YC12RM1.SCF_2, LG0AAC4YP19RM1.SCF, LG0AAC4YP19RM1.SCF_1, LG0AAC4YP19RM1.SCF_2, LG0AAC5YH14RM1.	di	ag	9	160	CCACTCTCTTCCTCCCCTTC	ACTTGCTTTTCTTCCCAATTT	LG1	Durand et al., 2010	134
FIR002	CL6962_CT7776	LG0AAB9YN10RM1.SCF, LG0AAC31YD11RM1.SCF_1X, LG0AAA14YA10RM1.SCF_1X, LG0AAD16YO02RM1.SCF	tri	cag	7	300	TGGGTATTCCTGCAAATTCA	AAATTTCCCCAAATGCTGGT	NA	Durand et al., 2010	34
FIR003	CL1986_CT2305	LG0AAC11YF10RM1.SCF, LG0AAC31YG02RM1.SCF	di	tc	12	170	GGCTTCAGCTTTACGTCTGC	CAAAGGGCTCTACCTTGGTG	LG10	Durand et al., 2010	12345
FIR004	CL2055_CT2381	LG0AAC23YD19RM1.SCF, LG0AAC4YC16RM1.SCF	di	ct	18	160	TCTCTCTCAGGGCAGCTTCT	AACCAAACTCAGATCCAGATTCA	LG3	Durand et al., 2010	1235
FIR005	LG0AAC8YA09RM1.SCF	LG0AAC8YA09RM1.SCF, LG0AAC8YA09RM1.SCF_1	tri	ttg	8	170	GGCAACAAGGCCTTAAATCA	GGCAAGGGTTAAGGTGAACA	LG9	Durand et al., 2010	1345
FIR006	LG0AAC8YA09RM1.SCF	LG0AAC8YA09RM1.SCF, LG0AAC8YA09RM1.SCF_1	tri	ggt	5	165	GTGGTGGGATTGTCTGACCT	CTTTGCAAATGGCACTGTTG	NA	Durand et al., 2010	34
FIR007	CL217_CT283	LG0AAC19YP14RM1.SCF, LG0AAC24YM07RM1.SCF, LG0AAC14YP03RM1.SCF, LG0AAD30YL22RM1.SCF, LG0AAA15YJ22RM1.SCF, LG0AAD5YN13RM1.SCF, LG0AAC21YF08RM1.SCF, LG0AAC18YD11RM1.SCF, LG0AAC7YN22RM1.SCF, LG0AAD10YO19RM1.SCF, LG0AAD19YK24RM1.SCF, LG0AAB16YF06RM1.SCF, LG0AAB2YN15RM1.SCF, LG0AAC28YJ08RM1.SCF, LG0AAB27YM05RM1.SCF	tri	aga	5	157-165	TCCCACTGGTCTTTTTAGCA	GAAAGTGGTGACCGCAAGAT	NA	Durand et al., 2010	34
FIR008	CL9715_CT12724	LG0AAD24YF13RM1.SCF, LG0AAB19YK05RM1.SCF, LG0AAD12YM06RM1.SCF, LG0AAA15YE19RM1.SCF	di	tc	9	160	AATCAGCCGTGAGTTTCTCG	ACCGAAATCGAAGAGGGAGT	LG12	Durand et al., 2010	1345
FIR009	CL8676_CT12289	LG0AAB19YK19RM1.SCF, LG0AAD29YA03RM1.SCF, LG0AAD42YN19RM1.SCF, LG0AAD40YO04RM1.SCF, LG0AAA4YL17RM1.SCF, LG0AAD49YK10RM1.SCF, SSH2pl4F06.esd, LG0AAC12YP22RM1.SCF, LG0AAA13YI06RM1.SCF, LG0AAA9YH22RM1.SCF, LG0AAD49YO16RM1.SCF, LG0AAD33YK04RM1.SCF, SSH4GFpl1G	tri	tta	6	150	GCCGACGATTCCACACTACT	TCCCCAATGTTTCAATTCTACC	LG2	Durand et al., 2010	1345
FIR010	CL390_CT495	LG0AAA3YN17RM1.SCF_1°, LG0AAC11YK13RM1.SCF, LG0AAA1YF14RM1.SCF, LG0AAC30YH20RM1.SCF	tri	tct	5	160	TCATTGTTCTCTCATAACCTTCCA	GTTCACCTTGGCAAAAATGG	NA	Durand et al., 2010	134
FIR011	CL8796_CT10192	LG0AAC27YC21RM1.SCF_1°, LG0AAA4YM07RM1.SCF_1°, LG0AAA13YP12RM1.SCF_1X, LG0AAC7YP07RM1.SCF_1a	tri	ctt	5	172	ATGATCCCCATAGCCTTGC	GCCGAGAAGAAGATCTCGAA	LG7	Durand et al., 2010	1234
FIR012	CL9715_CT13634	LG0AAA17YD09RM1.SCF, LG0AAD26YE18RM1.SCF, LG0AAA6YJ18RM1.SCF, LG0AAA15YL08RM1.SCF, LG0AAD40YA12RM1.SCF, LG0AAB27YG08RM1.SCF, LG0AAA20YC05RM1.SCF_1t, LG0AAA3YH08RM1.SCF, LG0AAA5YB13RM1.SCF, LG0AAA8YE06RM1.SCF, LG0AAA13YC10RM1.SCF_1°, LG0AAB20YI08RM1.SCF, LG0AAB27YO07RM1.SCF, LG0AAB24YM17RM1.SCF, LG0AAB7YM17RM1.SCF, LG0AAA16YE04RM1.SCF_1X, LG0AAB15YB15RM1.SCF	tri	gca	5	256	ATCATGCAACTTCTCCGTGA	TCCATGGTTCACTGCTGTTC	NA	Durand et al., 2010	34
FIR013	CL95_CT128	LG0AAA11YL19RM1.SCF_1°, LG0AAA5YH23RM1.SCF, LG0AAA3YF12RM1.SCF_1X, LG0AAB21YB08RM1.SCF, LG0AAB14YE10RM1.SCF_1X, LG0AAB20YJ09RM1.SCF_1X, SSH04E11	tri	cag	5	160	CGGGGAGGTTGATGAGTATT	AACACTGTCACCCCCATAGC	LG2	Durand et al., 2010	1345
FIR014	CL4682_CT11455	LG0AAA14YP23RM1.SCF, LG0AAD23YL19RM1.SCF	tri	tcg	8	169	TTATCGACCATGGCGAAGTT	TTCAATGAAACTAGACCACAACAA	NA	Durand et al., 2010	34
FIR015	CL1987_CT2307	LG0AAD46YK08RM1.SCF, LG0AAD46YK08RM1.SCF_1, LG0AAD25YP22RM1.SCF, LG0AAD25YP22RM1.SCF_1, LG0AAC31YG05RM1.SCF, LG0AAC31YG05RM1.SCF_1, LG0AAA2YK08RM1.SCF, LG0AAA2YK08RM1.SCF_1	di	ac	10	135	ACCCTAAAACCCCAATCACC	CGGATCTTCGGCTATTCTTG	LG8	Durand et al., 2010	12345
FIR016	CL9715_CT13062	LG0AAA20YD10RM1.SCF_1t, SSH5pl1F10, SSH4pl4H09.esd, FSSH02G04, SSH5pl3H11, LG0AAB6YB18RM1.SCF_1°, LG0AAD21YJ14RM1.SCF_1X, LG0AAC26YL01RM1.SCF, LG0AAD28YL11RM1.SCF_1X, LG0AAD46YN13RM1.SCF_1X, LG0AAC24YC17RM1.SCF, LG0AAB8YN23RM1.SCF	tri	ctt	11	230	AAATGTGTGCTTGTTGTATGCAG	CCCAACAAATGATAATTAGAAGCA	LG2	Durand et al., 2010	1234
FIR017	LG0AAB25YB17RM1.SCF	LG0AAB25YB17RM1.SCF, LG0AAB25YB17RM1.SCF_1, LG0AAA13YG03RM1.SCF, LG0AAA13YG03RM1.SCF_1, LG0AAC6YF18RM1.SCF, LG0AAC25YN05RM1.SCF, LG0AAA6YD15RM1.SCF_1X, LG0AAA6YD15RM1.SCF_1X_1, LG0AAA18YP18RM1.SCF, LG0AAA18YP18RM1.SCF_1, LG0AAC26YL15RM1.SCF, LG0AAC17YL12RM1.SCF, LG0AAC3YK13RM1.SCF, LG0AAC3YK13RM1.SCF_1, LG0AAC25YJ22RM1.SCF, LG0AAA8YJ19RM1.SCF_1a, LG0AAA8YJ19RM1.SCF_1a_1, LG0AAA2YB09RM1.SCF, LG0AA…	tri	acc	5	227	TTCCTCAGTCCAATGGAACC	TGAACTGCTGGACTTGATGC	NA	Durand et al., 2010	34
FIR018	CL9715_CT13468	LG0AAB2YH09RM1.SCF, LG0AAB16YD08RM1.SCF, LG0AAC5YC24RM1.SCF, SSH6pl2C03.esd	tri	aca	5	223	AGGCCAAATAGGAGTGACGA	TTCGGGGATGAAATTGTTGT	NA	Durand et al., 2010	3
FIR019	CL8709_CT12308	LG0AAD21YG21RM1.SCF, LG0AAD32YC15RM1.SCF, SSH1pl2B01.esd, SSH1pl3D03.esd	penta	gatct	5	220	AAGCAATTAGGTGGGCGAGT	TGTTCGCCATTTCTCTCTCTC	LG1	Durand et al., 2010	134
FIR020	CL2208_CT2549	LG0AAC26YD19RM1.SCF, LG0AAC4YL18RM1.SCF, LG0AAC9YJ20RM1.SCF, LG0AAC17YO09RM1.SCF, LG0AAC25YI01RM1.SCF, LG0AAC16YA11RM1.SCF, LG0AAC27YL13RM1.SCF_1X	di	ag	8	220	TGCCACCTTTTCCTTCTCAT	ATTCACCTTACCCCCATTCC	LG11	Durand et al., 2010	1345
FIR021	CL8450_CT11820	LG0AAD36YH09RM1.SCF, LG0AAD36YH09RM1.SCF_1, LG0AAA6YK23RM1.SCF, LG0AAD14YA03RM1.SCF, LG0AAD14YA03RM1.SCF_1, LG0AAD22YK20RM1.SCF, LG0AAD17YF13RM1.SCF_1t, LG0AAD8YH09RM1.SCF, LG0AAA3YD20RM1.SCF, LG0AAA3YD20RM1.SCF_1, LG0AAA14YM21RM1.SCF, LG0AAA5YH09RM1.SCF,	tri	cac	6	210	CTCATCATCGGAGGTGGAGT	TTTGAGAAGAGGCGAGTCGT	LG6	Durand et al., 2010	12345
FIR022	CL1373_CT1637	LG0AAB28YJ23RM1.SCF, LG0AAB7YG15RM1.SCF, LG0AAB29YG22RM1.SCF, LG0AAC12YD22RM1.SCF	tri	tcc	6	219	TACTGGCAGCAGCACAAAAC	ATGATGATGATGGGGAGGAA	NA	Durand et al., 2010	34
FIR023	CL7391_CT8245	LG0AAC12YD17RM1.SCF, LG0AAC2YA15RM1.SCF, LG0AAC6YC11RM1.SCF	tri	aac	7	220	CACACCCATCATCAAACACC	CGCTGGTAGGACCAGAACAT	LG10	Durand et al., 2010	12345
FIR024	CL2027_CT2349	LG0AAC15YD23RM1.SCF, LG0AAC3YG13RM1.SCF	tri	cct	6	230	CGCTTCTCCTCATCCTCAAG	CTCAAAAGGCACGATTCTCC	LG5	Durand et al., 2010	1345
FIR025	CL2149_CT2483	LG0AAC19YG03RM1.SCF, LG0AAC7YJ22RM1.SCF	tri	atg	8	215	TTGGAAATGAGGATTGGAAGA	AAACCAAGTACACGGCAACA	LG10	Durand et al., 2010	345
FIR026	CL8597_CT9915	LG0AAD27YC06RM1.SCF, LG0AAD27YC06RM1.SCF_1, LG0AAD20YM06RM1.SCF, LG0AAD20YM06RM1.SCF_1, LG0AAD32YL09RM1.SCF, LG0AAD32YL09RM1.SCF_1, LG0AAC6YC24RM1.SCF, LG0AAC6YC24RM1.SCF_1, LG0AAB3YD14RM1.SCF, LG0AAB3YD14RM1.SCF_1, LG0AAD32YJ24RM1.SCF, LG0AAB21YG16RM1.SC	di	tc	11	215	CTTCATGCACCAATTCCTCA	GGCCATGTATGTGTGCAAAA	LG9	Durand et al., 2010	1345
FIR027	CL1065_CT11335	LG0AAB24YC14RM1.SCF, LG0AAD22YK03RM1.SCF, LG0AAD34YL06RM1.SCF_1a, LG0AAD5YP08RM1.SCF, LG0AAA16YK10RM1.SCF, LG0AAB16YG19RM1.SCF, LG0AAB21YI24RM1.SCF, LG0AAB26YK10RM1.SCF, LG0AAB8YM01RM1.SCF, LG0AAB19YM03RM1.SCF, LG0AAC14YB04RM1.SCF, LG0AAC28YI23RM1.SCF, LG	tri	gat	8	220	GCTCGAGGAGAAGAAGCTCA	GGGACTTTCCACTTAGCGATT	LG6	Durand et al., 2010	1345
FIR028	CL344_CT11278	LG0AAC3YL19RM1.SCF, LG0AAC6YB15RM1.SCF	di	tc	8	225	GGAAGAGTGTTCGGAAAGCA	CCAGCTCCTCCACAATAGCA	LG1	Durand et al., 2010	12345
FIR029	CL8131_CT9053	LG0AAC17YI03RM1.SCF, LG0AAC17YI03RM1.SCF_1, LG0AAC21YN04RM1.SCF, LG0AAC21YN04RM1.SCF_1, LG0AAC4YE08RM1.SCF, LG0AAC4YE08RM1.SCF_1	tri	aag	6	270	TGGCTTTTTGAGTGAAACGA	AGCGTGGACAGAATCTTTGG	LG10	Durand et al., 2010	135
FIR030	CL8905_CT10338	LG0AAD45YA13RM1.SCF, LG0AAC9YI09RM1.SCF, LG0AAC3YJ17RM1.SCF, LG0AAC15YG10RM1.SCF	di	ag	7	150	GGACATATTTATCTAGGAGACGAGGT	ATGTCCCATAGCACAGAGCA	LG7	Durand et al., 2010	12345
FIR031	CL289_CT370	LG0AAA17YD14RM1.SCF, SSH2pl4C01.esd_1X	di	tc	7	170	ACGAGTCCAACGGAAGTTGT	CACAACTTCACAAGGCAAGG	LG11	Durand et al., 2010	125
FIR032	CL2100_CT2430	LG0AAC15YE12RM1.SCF, LG0AAC5YJ04RM1.SCF	di	ta	7	170	TGAAACTGGTCTCAGATTTTGTG	ACACTACACACACTTGCTCTTTTT	LG2	Durand et al., 2010	15
FIR033	CL1905_CT2223	LG0AAA13YN03RM1.SCF, LG0AAC10YA18RM1.SCF, LG0AAC28YL23RM1.SCF	di	ct	7	170	AAGCTTTCCACCGACTTTCA	TGAAGTTGCGGAGAAGAGAGA	LG9	Durand et al., 2010	125
FIR034	CL7866_CT8774	LG0AAD14YC02RM1.SCF_1X, LG0AAD21YL05RM1.SCF_1X, LG0AAD14YK11RM1.SCF_1°, LG0AAB27YK21RM1.SCF, LG0AAB9YE21RM1.SCF, LG0AAD6YB09RM1.SCF_1X, LG0AAD7YB09RM1.SCF_1°, LG0AAC11YN20RM1.SCF	tri	gaa	5	135	CACAAACCCAACATTTTCCA	TCAGTTCCATCAAAGCATCG	LG2	Durand et al., 2010	1
FIR035	CL4150_CT4690	LG0AAD33YL19RM1.SCF, LG0AAD17YB06RM1.SCF, LG0AAD19YM07RM1.SCF_2X, SSH5pl2F11, LG0AAC6YG23RM1.SCF	di	at	6	170	GCTAAGGTTCCGTGTTCCAA	GGCCAGCAACTAAACCAAGA	LG5	Durand et al., 2010	12
FIR036	CL8970_CT10420	LG0AAA11YE01RM1.SCF_1X, LG0AAA12YE23RM1.SCF_1X, LG0AAC21YP23RM1.SCF, LG0AAC26YP11RM1.SCF, LG0AAA9YL16RM1.SCF, LG0AAC10YB01RM1.SCF, LG0AAC26YJ08RM1.SCF	di	ac	7	150	CCACCACACACATCTCTCTCA	CAAATCACCCTTTTTCGATTG	LG9	Durand et al., 2010	15
FIR037	CL8591_CT12225	LG0AAD40YF15RM1.SCF, LG0AAB20YL02RM1.SCF, LG0AAB2YO12RM1.SCF, LG0AAB12YI23RM1.SCF, LG0AAD15YG20RM1.SCF, LG0AAB27YN09RM1.SCF, LG0AAB3YD21RM1.SCF, LG0AAD19YF09RM1.SCF, LG0AAB7YC06RM1.SCF, LG0AAB20YD04RM1.SCF, LG0AAB21YA22RM1.SCF, LG0AAD9YD03RM1.SCF, LG0AAB2	di	ct	7	170	AACGATTCCAGCCTTGTCAT	CTTGGGTTGGAGTCATCTGG	LG9	Durand et al., 2010	15
FIR038	CL841_CT1029	LG0AAD8YN21RM1.SCF, LG0AAB15YC01RM1.SCF, LG0AAD10YK11RM1.SCF, LG0AAB27YJ03RM1.SCF, LG0AAC4YG02RM1.SCF, LG0AAD2YM07FM1.SCF, LG0AAA12YK11RM1.SCF_1X	di	ag	7	130	CACACAAAACAAAACGCACA	ATGAGGTCGTCATCCTCTGG	LG1	Durand et al., 2010	125
FIR039	CL9715_CT15911	SSH6gfpl2E07.esd, SSH6gfpl2E07.esd_1, SSH6gfpl3F05.esd, SSH6gfpl3F05.esd_1, LG0AAB8YG20RM1.SCF, LG0AAB8YG20RM1.SCF_1, SSH6gfpl1B02.esd_2X, SSH6gfpl1B02.esd_2X_1, LG0AAC11YA21RM1.SCF, LG0AAC11YA21RM1.SCF_1, LG0AAC3YN23RM1.SCF, LG0AAC3YN23RM1.SCF_1, LG0AAC1	di	ct	7	135	GAGCCTCTTTCATCGCTCAC	TCAACACCCCAAAACTCCAT	LG1	Durand et al., 2010	12
FIR040	CL9715_CT13496	LG0AAA6YD14RM1.SCF	tri	gga	15	185	GAAACGGAAACGCAAACG	GAGCAGAGGGCTAAACTCCA	LG1	Durand et al., 2010	1345
FIR041	CL9715_CT14266	LG0AAA16YG15RM1.SCF, LG0AAA14YJ08RM1.SCF_1X, LG0AAA12YK14RM1.SCF, LG0AAA18YF11RM1.SCF	di	at	6	170	TTAGCAATGGGAAATCAATCA	CAAGACATTTGGTCTTTTGTGC	LG8	Durand et al., 2010	15
FIR042	CL114_CT149	LG0AAC9YE15RM1.scf	tri	gtt	5	135	CCCCATTTTACGTTTGTTTGTT	CCCGAACGACTAAATGAGCTA	LG6	Durand et al., 2010	15
FIR043	CL1945_CT2263	LG0AAC12YE17RM1.SCF, LG0AAC12YE17RM1.SCF_1, LG0AAC25YM08RM1.SCF, LG0AAC25YM08RM1.SCF_1, LG0AAC25YK24RM1.SCF, LG0AAC22YH24RM1.SCF, LG0AAB20YL22RM1.SCF, LG0AAB7YP01RM1.SCF, LG0AAB10YJ10RM1.SCF, LG0AAC9YD24RM1.SCF, LG0AAA14YK09RM1.SCF, LG0AAB18YC06RM1.SCF, L	di	tc	9	140	TTCTCCATTTCACACGCTTC	ACGACATCGTTTTGGAGCTT	LG7	Durand et al., 2010	15
FIR044	CL176_CT232	LG0AAB4YC21RM1.SCF, LG0AAC15YE08RM1.SCF, LG0AAC6YN03RM1.SCF, LG0AAD27YE05RM1.SCF_2X, LG0AAA6YE03RM1.SCF, LG0AAD17YB13RM1.SCF_1°, LG0AAA17YC24RM1.SCF, LG0AAA10YI13RM1.SCF, LG0AAA13YK16RM1.SCF_2X, LG0AAD29YG15RM1.SCF_1°, SSH3GFpl4E11.esd, LG0AAA10YB07RM1.SC	tetra	tgtt	5	135	TGTCCTTGTTTCCTACAAGGTG	TGCCGGAAACTAGTCCTCAA	LG8	Durand et al., 2010	125
FIR045	CL7722_CT8620	LG0AAA10YK18RM1.SCF, LG0AAC9YN24RM1.SCF	tri	caa	5	210	TGAACCCGTCGAATAAGACC	GTGAGCGAGTTCTCATGCTG	LG9	Durand et al., 2010	125
FIR046	CL8612_CT12241	LG0AAA14YP24RM1.SCF_1t, SSH11B10, SSH13C02, SSH09C03, SSH09B03, SSH09B08, SSH10G02, SSH09F03, SSH13B10, SSH11F08	di	at	11	215	GTTTTGGGGCATTTTGTGAC	GGCTAGTCTAGTGTGGGGCTTT	LG8	Durand et al., 2010	15
FIR047	CL5663_CT6350	LG0AAA14YC14RM1.SCF, LG0AAA13YM23RM1.SCF	tri	tcg	6	240	AACCCATTTGAGGTTTTTGC	CCGAAAAAGAAAACCCACCT	LG3	Durand et al., 2010	15
FIR048	CL4741_CT5330	LG0AAA10YC07RM1.SCF, LG0AAB15YG23RM1.SCF	di	ct	9	210	TGCACCAAAATTGGAGGATG	TTGATGCAAGGTGCAGTTTC	LG2	Durand et al., 2010	15
FIR050	CL9715_CT15579	LG0AAA10YJ18RM1.SCF, LG0AAA14YE09RM1.SCF, LG0AAA20YD08RM1.SCF_1X, LG0AAA3YB12RM1.SCF_1X, LG0AAA7YJ14RM1.SCF, LG0AAB16YJ06RM1.SCF, LG0AAB3YL03RM1.SCF, LG0AAC13YN23RM1.SCF, LG0AAC24YC08RM1.SCF, LG0AAC24YH18RM1.SCF, LG0AAC24YK18RM1.SCF, LG0AAC6YH16RM1.SCF, L	di	tc	7	165	ATGGGTGTTGCTATGGCTGT	CGCATTTAGCACCCAAAAAC	LG10	Durand et al., 2010	12
FIR051	CL5767_CT6464	LG0AAB13YA24RM1.SCF, LG0AAA16YN22RM1.SCF	di	ga	11	170	CCTTAAGGGAAAGCATGTCG	TGGTTTGACAGGAAGCCTTG	LG3	Durand et al., 2010	15
FIR052	CL5762_CT6459	LG0AAA13YI21RM1.SCF, SSH4pl2F08.esd, SSH4pl1C02.esd, LG0AAC24YE07RM1.SCF, LG0AAB10YN15RM1.SCF	di	tc	8	165	TTTGGTTCCAAATCTCTCTTTCTC	TCGCCATTAAATTAACAACCAA	LG8	Durand et al., 2010	125
FIR053	CL3760_CT4250	LG0AAD24YE23RM1.SCF_1X, LG0AAD24YE23RM1.SCF_1X_1, LG0AAA14YH04RM1.SCF, LG0AAA14YH04RM1.SCF_1, LG0AAD50YO18RM1.SCF_1X, LG0AAD50YO18RM1.SCF_1X_1, LG0AAD29YO08RM1.SCF_1X, LG0AAD29YO08RM1.SCF_1X_1, LG0AAD6YC22RM1.SCF_1°, LG0AAD6YC22RM1.SCF_1a_1, LG0AAD27YH04R	tri	gtg	7	160	AGTTTCCCCACATTTGTTGC	TACCATGCACCAAGCAATTC	LG5	Durand et al., 2010	15
FIR057	CL9715_CT12753	LG0AAA10YF23RM1.SCF,L G0AAA10YF23RM1.SCF_1, LG0AAC11YJ06RM1.SCF, LG0AAC11YJ06RM1.SCF_1, LG0AAD26YL01RM1.SCF, LG0AAD26YL01RM1.SCF_1, LG0AAD8YD20RM1.SCF, LG0AAD8YD20RM1.SCF_1, LG0AAC31YB17RM1.SCF, LG0AAC31YB17RM1.SCF_1	tri	ctc	7	172	ACGCTCTTCTTCGAGCTCAC	CGATTCTCCAATCAGCGAGA	NA	Durand et al., 2010	3
FIR058	LG0AAB17YP16RM1_SCF	LG0AAB17YP16RM1_SCF	di	tc	7	120	TGATTTTAATTGTGCCCTTGA	GGGGGTGGTAGGGGTAGG	NA	Durand et al., 2010	34
FIR059	CL9715_CT12753	LG0AAA10YF23RM1.SCF,L G0AAA10YF23RM1.SCF_1, LG0AAC11YJ06RM1.SCF, LG0AAC11YJ06RM1.SCF_1, LG0AAD26YL01RM1.SCF, LG0AAD26YL01RM1.SCF_1, LG0AAD8YD20RM1.SCF, LG0AAD8YD20RM1.SCF_1, LG0AAC31YB17RM1.SCF, LG0AAC31YB17RM1.SCF_1	di	ga	15	160	GGTGGTTTCCGTGAGCATAG	TTGCCACACCTTCTCGTTAG	LG12	Durand et al., 2010	1234
FIR060	CL9715_CT14356	LG0AAC14YF04RM1_SCF	tri	aga	6	162	TAATGCGGAGCCTTTAGGTG	TCACCATCCTCAGCCTCTTT	NA	Durand et al., 2010	34
FIR061	CL9715_CT14356	LG0AAC14YF04RM1_SCF	tri	gaa	5	147	AAAGAGGCTGAGGATGGTGA	TTCCACCTATTCTTCATCTGCAT	NA	Durand et al., 2010	34
FIR062	CL3867_CT11424	LG0AAA18YK14RM1.SCF, LG0AAB10YD15RM1.SCF, LG0AAD9YM12RM1.SCF	tri	ctc	7	160	GCTGAAGCTGTTGCTTTTCC	GAAGGCGAAGTAGTCGGTGA	LG5	Durand et al., 2010	12345
FIR063	CL7253_CT8100	LG0AAC15YM09RM1_SCF	tri	cat	5	160	AACAACCTTTGCAAACAGCA	TTGTTGTTGAATCCCCATGA	NA	Durand et al., 2010	34
FIR064	CL343_CT434	LG0AAA18YN08RM1.SCF, LG0AAC17YE02RM1.SCF, LG0AAC6YM22RM1.SCF	tri	tca	7	190	TCCAAAACCAAAGACGGAAA	GGAGTGGTTGATGAAGAAGAAGA	NA	Durand et al., 2010	34
FIR065	CL343_CT434	LG0AAA18YN08RM1.SCF, LG0AAC17YE02RM1.SCF, LG0AAC6YM22RM1.SCF	tri	ctt	9	190	ATTCCCATGCATCAAAATCC	TCCTTCAGTTTGAGAGCTCCTT	LG2	Durand et al., 2010	1345
FIR066	CL9715_CT15579	LG0AAA12YP09RM1.SCF_1X, LG0AAC14YH21RM1.SCF, LG0AAB7YK17RM1.SCF, LG0AAC21YJ03RM1.SCF, LG0AAB23YH06RM1.SCF, LG0AAC31YC03RM1.SCF, LG0AAA8YJ18RM1.SCF, LG0AAC15YK08RM1.SCF	tri	tat	5	170	AACAGGCCATTACGACATCC	TCTCTCATCCTCCTCCTTCG	NA	Durand et al., 2010	3
FIR068	CL9715_CT16533	LG0AAA12YN11RM1.SCF_1X, LG0AAB26YK14RM1.SCF, LG0AAB6YP12RM1.SCF, LG0AAB16YM22RM1.SCF, LG0AAB9YN08RM1.SCF, LG0AAB11YO06RM1.SCF, LG0AAB12YL11RM1.SCF	tri	aga	6	165	GGGGAATTGGAAAGAGAGGA	TTTCCGGATGTAATGGGAAC	NA	Durand et al., 2010	34
FIR069	CL442_CT559	LG0AAA2YD20RM1_SCF	di	tc	7	120	TACCCCATTTGACCATTCCT	GGAATTGTGAGAAAGGATAGAGG	LG7	Durand et al., 2010	1345
FIR071	CL3468_CT3933	LG0AAB15YC10RM1_SCF	tri	ctt	10	151	TCCGTTGCTTCCTTCGTACT	GGAGGGCAGGGAGTGTAAAT	NA	Durand et al., 2010	34
FIR072	CL6954_CT11535	LG0AAD37YJ23RM1_SCF	di	tc	13	170	TGTTTCTAAAATTTCTTCTCAACAAAA	CACTGTAAGATTGGCTTGATCTG	NA	Durand et al., 2010	34
FIR073	CL9715_CT15319	LG0AAD42YJ13RM1_SCF	di	ta	13	170	TCGCTGAGAAAAGAAACAAAAA	GAATTTCTGGGAAAGCGTGA	LG1	Durand et al., 2010	1345
FIR074	LG0AAB16YP18RM1_SCF	LG0AAB16YP18RM1_SCF	tri	caa	7	140	TTCACAAACAAAACCTCCACA	AAAAAGAAACATGAATTGAGGAAA	LG3	Durand et al., 2010	1345
FIR075	CL9715_CT14860_CN15535	LG0AAD50YG14RM1_SCF	di	ga	9	160	GCAAGCAGCAGACTGTGTGT	CTCAAACTCACTTGGGAATCG	LG3	Durand et al., 2010	12345
FIR077	CL9715_CT15814	LG0AAD20YO09RM1.SCF_1X, LG0AAD43YD02RM1.SCF, LG0AAD19YI24RM1.SCF_1X, LG0AAA5YJ01RM1.SCF_1X, LG0AAC22YO20RM1.SCF, LG0AAC16YE03RM1.SCF, LG0AAA13YO05RM1.SCF_1X, LG0AAA12YL16RM1.SCF	di	ag	7	192	TTTAATTCCGGCGAGTTTTG	TCTTTCGCTTGTTCGCTTTT	LG1	Durand et al., 2010	13
FIR078	CL9715_CT15814	LG0AAD20YO09RM1.SCF_1X, LG0AAD43YD02RM1.SCF, LG0AAD19YI24RM1.SCF_1X, LG0AAA5YJ01RM1.SCF_1X, LG0AAC22YO20RM1.SCF, LG0AAC16YE03RM1.SCF, LG0AAA13YO05RM1.SCF_1X, LG0AAA12YL16RM1.SCF	di	tc	16	175	GTGAGGTTGGTGAGGTCGAT	CAGGTTAATGGGTTGGGTCA	NA	Durand et al., 2010	3
FIR079	CL9715_CT14899	LG0AAD12YC15RM1.SCF, LG0AAD6YJ17RM1.SCF_1°, LG0AAB29YF16RM1.SCF	tri	aag	8	205	ACAACAAAACCCACCGAAAT	CGATTTCGCACATGAGATGA	LG2	Durand et al., 2010	1345
FIR080	CL8932_CT10374	LG0AAB17YH03RM1.SCF, LG0AAB6YA19RM1.SCF, LG0AAB6YD22RM1.SCF, LG0AAB22YJ22RM1.SCF, LG0AAB28YC07RM1.SCF	tri	acc	5	207	ACCATACCTGGCTTCGATGA	AAGGTGAGTTGGTGGTGGAG	NA	Durand et al., 2010	34
FIR081	CL9715_CT15372	LG0AAB14YH19RM1.SCF, LG0AAC12YG02RM1.SCF, LG0AAA19YG04RM1.SCF_1°, LG0AAB27YK10RM1.SCF, LG0AAB19YP13RM1.SCF, LG0AAC30YA20RM1.SCF, LG0AAB19YD14RM1.SCF, LG0AAB20YK06RM1.SCF	di	ta	10	215	TGCATGCTAAACGGTGTTTT	TCATGACCAAATCAAAGCAGA	LG7/8	Durand et al., 2010	135
FIR082	CL870_CT11328	LG0AAA12YC04RM1.SCF, LG0AAA12YC04RM1.SCF_1, LG0AAD14YF05RM1.SCF, LG0AAD14YF05RM1.SCF_1, LG0AAD37YO07RM1.SCF, LG0AAD37YO07RM1.SCF_1, LG0AAD5YP18RM1.SCF_1°, LG0AAD5YP18RM1.SCF_1a_1, LG0AAD50YL20RM1.SCF, LG0AAD50YL20RM1.SCF_1	tri	taa	5	213	TGTGCGTTTTGTTCAGGAAA	CAAAAACTAAAAACTCTCTTCTTCTTC	NA	Durand et al., 2010	34
FIR083	CL870_CT11328	LG0AAA12YC04RM1.SCF, LG0AAA12YC04RM1.SCF_1, LG0AAD14YF05RM1.SCF, LG0AAD14YF05RM1.SCF_1, LG0AAD37YO07RM1.SCF, LG0AAD37YO07RM1.SCF_1, LG0AAD5YP18RM1.SCF_1°, LG0AAD5YP18RM1.SCF_1a_1, LG0AAD50YL20RM1.SCF, LG0AAD50YL20RM1.SCF_1	di	ag	13	162	GCGTAGCACGAAGAAACCA	GGCGACGAAGCTATAAATCG	NA	Durand et al., 2010	34
FIR085	CL8710_CT12309	LG0AAD4YF22RM1.SCF_1t, LG0AAD4YF22RM1.SCF_1t_1, LG0AAD15YB07RM1.SCF, LG0AAD15YB07RM1.SCF_1, LG0AAC4YI09RM1.SCF, LG0AAC28YN03RM1.SCF, LG0AAC31YG21RM1.SCF, LG0AAD24YB12RM1.SCF_1X, LG0AAD24YB12RM1.SCF_1X_1, LG0AAA5YF14RM1.SCF_1X, LG0AAD10YD15RM1.SCF_1X, LG0A	di	tg	8	200	TTCCAATTTCCCAACTGCTT	TCTGCTTCAGCCACTTTTCA	LG3	Durand et al., 2010	34
FIR086	CL9715_CT13529	LG0AAD9YC14RM1.SCF, LG0AAD38YN15RM1.SCF	tri	tct	7	180	CGAAAGTTTGTGCCTATGGAA	ATTTGGTTGGCACTCCTCTG	NA	Durand et al., 2010	34
FIR087	CL6737_CT7529	LG0AAD9YD01RM1.SCF, LG0AAD11YN23RM1.SCF, LG0AAD23YJ19RM1.SCF_1a	di	ca	6	220	GGCCCCTCTCTCTCTCTCTC	GCGTGGGAATTGCAAATTAT	NA	Durand et al., 2010	34
FIR088	CL811_CT998	LG0AAB20YF04RM1.SCF, LG0AAB20YF04RM1.SCF_1	di	ag	14	190	ACTTTCCGAGCAACCAAACA	AAGGATTGCATCTTGCTGTG	NA	Durand et al., 2010	34
FIR089	CL1559_CT1848	LG0AAD38YH14RM1.SCF_1°, LG0AAD32YN14RM1.SCF_1t, LG0AAD22YN15RM1.SCF, LG0AAC15YP20RM1.SCF	di	ga	6	205	AGCGACTAACCCAACTTCCA	GCGGATTCGATAGCATTTTT	LG7	Durand et al., 2010	1345
FIR090	CL9715_CT12707	LG0AAD9YA21RM1.SCF, LG0AAD7YM14RM1.SCF_1a	di	ag	15	205	CAGGTTTGCGGTAGCTTTGT	ACCAGGACGTCCATAAGCAA	NA	Durand et al., 2010	34
FIR091	CL5091_CT5703	LG0AAB10YA04RM1.SCF, LG0AAB14YL12RM1.SCF, LG0AAC9YD20RM1.SCF	di	ct	7	215	GCCCTGAAGCTGTTGATCTC	GGCTTCCAAGTCTCGTGTTT	NA	Durand et al., 2010	34
FIR092	CL766_CT11320	LG0AAD37YB13RM1.SCF, LG0AAB15YD18RM1.SCF, LG0AAB12YA17RM1.SCF	tri	aag	5	198	TGCCTATGAGGAACATGGTG	GCTTGCTTGGAAGACTTTGC	NA	Durand et al., 2010	34
FIR093	CL3557_CT4027	LG0AAD4YF08RM1.SCF, LG0AAD18YC15RM1.SCF	di	ag	6	190	TGTCCGAAACCGTCATTACA	AAAGCAGCGATACGAAGCAC	LG2	Durand et al., 2010	1345
FIR094	CL3557_CT4027	LG0AAD4YF08RM1.SCF, LG0AAD18YC15RM1.SCF	di	ct	10	210	CAAAAGCCTCTCACTCTTGAGC	TCAAACCCAAACAAAACGAA	LG2	Durand et al., 2010	135
FIR095	CL9715_CT14348	LG0AAD28YK10RM1.SCF, LG0AAD51YE03RM1.SCF, LG0AAD33YJ05RM1.SCF, LG0AAD33YL13RM1.SCF	di	ct	14	180	TCCCACTTTCCCTCTCACAC	TGGAATATGGAAGTGGGTTCA	LG12	Durand et al., 2010	12345
FIR097	CL8461_CT12015	LG0AAC3YG02RM1.SCF, LG0AAC25YL04RM1.SCF, LG0AAC9YG01RM1.SCF, LG0AAC20YJ07RM1.SCF	tri	gag	6	190	ACACTCACACCATTCCCACA	TTTTGTCATCGCCATCCATA	LG2	Durand et al., 2010	134
FIR098	CL2293_CT2643	LG0AAB15YI06RM1.SCF, LG0AAB15YI06RM1.SCF_1, LG0AAD13YC02RM1.SCF, LG0AAD13YC02RM1.SCF_1	tri	ctc	5	201	TGCGTTCAACACCATCATCT	GAGAGGAGAAGGGTCCATCC	NA	Durand et al., 2010	34
FIR099	CL2293_CT2643	LG0AAB15YI06RM1.SCF, LG0AAB15YI06RM1.SCF_1, LG0AAD13YC02RM1.SCF, LG0AAD13YC02RM1.SCF_1	di	tc	10	186	TCCCTTCACTTCCAAGTTTCA	GTGAGGAGGAGGAGGAGCTT	NA	Durand et al., 2010	34
FIR100	CL465_CT585	LG0AAD7YG05RM1.SCF, LG0AAD7YG05RM1.SCF_1, LG0AAC22YJ16RM1.SCF, LG0AAC22YJ16RM1.SCF_1	di	ag	7	204	TTTCAGCTCTAGCCGTCAGC	TTGACGCAACAATGACGAGT	NA	Durand et al., 2010	34
FIR101	CL9715_CT12944	LG0AAC21YP11RM1.SCF, LG0AAD35YB17RM1.SCF, LG0AAD40YB17RM1.SCF, LG0AAC25YG16RM1.SCF, LG0AAB18YH03RM1.SCF, LG0AAB26YG14RM1.SCF	tri	cag	5	207	TCTTCACACCAGCTTGCCTA	ATTCGGACATCCTCATCAGC	NA	Durand et al., 2010	34
FIR102	CL9715_CT12755	LG0AAC22YP24RM1.SCF, LG0AAC4YD10RM1.SCF, LG0AAC12YB06RM1.SCF, LG0AAC28YM21RM1.SCF, LG0AAC30YH12RM1.SCF, LG0AAC2YI23RM1.SCF, LG0AAC8YO05RM1.SCF, LG0AAC10YO07RM1.SCF, LG0AAC23YC12RM1.SCF	tri	aag	6	196	AGGAGGCGTTGAGAGTTGAG	AATCGAGGTTGAGGTGCTTG	NA	Durand et al., 2010	34
FIR103	CL9715_CT13265	LG0AAB18YH11RM1.SCF, LG0AAD28YC14RM1.SCF_1°, LG0AAD46YD20RM1.SCF_1a	tri	tct	7	195	AGTAACAGCCCACCAAAAGC	CAAACGAGTCCTTCCCTTCA	LG2	Durand et al., 2010	1345
FIR104	CL7333_CT8185	LG0AAB13YE17RM1.SCF, LG0AAD35YO12RM1.SCF_1X, LG0AAD6YE19RM1.SCF, LG0AAD6YE19RM1.SCF_1, LG0AAD50YM12RM1.SCF, LG0AAD50YM12RM1.SCF_1, LG0AAD43YI22RM1.SCF, LG0AAD43YI22RM1.SCF_1	tri	ggt	7	225	TTAACTCGGTTTGCGACTCA	AGCACGTGACTCGACCTGTA	LG11	Durand et al., 2010	1345
FIR105	CL3865_CT4365	LG0AAD1YK03RM1.SCF, LG0AAD9YK04RM1.SCF	di	ct	7	250	TTGATCCAAACACCCAAAACT	ACGCGTACGGAAATAGCTTC	NA	Durand et al., 2010	34
FIR106	CL9715_CT15596	LG0AAD31YD17RM1.SCF_1°, LG0AAB13YK02RM1.SCF	tri	tat	5	240	GGGTGAACATGGTGGAGATT	GAGAAAACCACACCTCACAAGA	LG5	Durand et al., 2010	135
FIR107	CL2247_CT2590	LG0AAA17YF18RM1.SCF, LG0AAB15YI20RM1.SCF, LG0AAD11YC21RM1.SCF, LG0AAD33YO02RM1.SCF	di	tc	12	280	CTTGTTGGTTGCTGGAGTGA	TTCAGTTTTCAAAGCCTGTCA	LG5	Durand et al., 2010	135
FIR108	CL1591_CT1883	LG0AAC13YJ20RM1.SCF, LG0AAC16YP20RM1.SCF	di	tc	11	288	TGGGGAAAAGAACAGTCGAA	AGTTGGTGGTGGGAGTGAAA	NA	Durand et al., 2010	3
FIR110	CL3839_CT4339	LG0AAD9YE13RM1.SCF, LG0AAD9YE13RM1.SCF_1, LG0AAD32YA14RM1.SCF, LG0AAD32YA14RM1.SCF_1	di	ag	12	220	ACTTGCTCGCTTCAACCTTC	ATTCCTCCTCATCAGGCTCA	LG6	Durand et al., 2010	1235
FIR111	CL9715_CT13047	LG0AAD8YA02RM1.SCF, LG0AAC28YG11RM1.SCF	di	tc	6	215	TTCTGTGGAACCTGAACAACC	GTGTGGTGGTGGTGAATTTG	NA	Durand et al., 2010	3
FIR112	CL3833_CT4333	LG0AAD9YC20RM1.SCF, LG0AAD37YH10RM1.SCF	di	ct	9	250	TCTCTTCTATAATCCTCTCTCAAGGTC	GCGCCAGAGTGAAACAAAGT	LG2	Durand et al., 2010	135
FIR114	CL6608_CT7390	LG0AAC18YC05RM1.SCF, LG0AAD7YJ17RM1.SCF_1X, LG0AAD17YO19RM1.SCF, LG0AAD46YO02RM1.SCF_1X, LG0AAC12YG17RM1.SCF, LG0AAB29YK03RM1.SCF_1°, LG0AAD28YI20RM1.SCF, LG0AAB16YL02RM1.SCF, LG0AAC6YF04RM1.SCF, LG0AAB19YB12RM1.SCF	tetra	ttct	6	220	GGTGGGAATGAAGGAATGAA	CAGTTGTGAGGAGGTGTTGC	NA	Durand et al., 2010	3
FIR115	CL9715_CT15880_CN17056	LG0AAD19YA15RM1.SCF_1a_1t, LG0AAD44YN15RM1.SCF_1X, LG0AAB14YE08RM1.SCF	tri	gat	5	175	CAAGAAAATCAAAATAATACACTTTGC	CTCTTCCAACCAGGTTTTGG	NA	Durand et al., 2010	34
FIR117	CL3626_CT4104	LG0AAD4YH07RM1.SCF, LG0AAD51YA20RM1.SCF	tri	ctc	7	230	CCAAGCCTAGCTTGCTCTCT	TGAGCCGAGTGACGAGATAA	NA	Durand et al., 2010	34
FIR119	CL7169_CT8001_CN7141	LG0AAD18YG19RM1.SCF_2X_1°, LG0AAD46YC12RM1.SCF_2X	tri	cac	5	197	CTCCCTTCCTCCTCCTCAAT	AGTGCATGAATCTCGGGAAG	NA	Durand et al., 2010	34
FIR122	CL4626_CT5198	LG0AAC23YM02RM1.SCF, LG0AAD12YC20RM1.SCF, LG0AAB17YB23RM1.SCF	di	ct	7	131	TCCATTTCTCTCTCCTCTCTCC	TTTTTCGAATCACGGTCTGC	NA	Durand et al., 2010	3
FIR124	CL7340_CT8192	LG0AAB15YE24RM1.SCF, SSH3pl4F03.esd	tri	aat	5	230	TGGAGTGGCAGACATGAATC	TCCTGCTCCTCCACCATTAC	NA	Durand et al., 2010	34
FIR125	CT12767	NA	di	tc	16	151	ACCATGGCTGAAAATGGAAG	GAGAGAGAAAGAGAGATTTGGAACC	LG2	pers. comm.	1
GOT004	CL7387_CT8241	LG0AAC2YO08RM1.SCF stackPACK526_CT_3695 start 491 12.00 TG end 514, LG0AAB25YC23RM1.SCF stackPACK526_CT_3695 start 534 13.00 TG end 559	di	TG	12	290	GGGCATATTGATCGCTTAGG	TGAGCATTCATACATTCCATGAT	LG7	Durand et al., 2010	12345
GOT005	CL9089_CT10564	LG0AAA16YL05RM1.SCF_1a stackPACK526_CT_3188 start 62 8.50 TC end 78	di	TC	8	179	TCCCTCTGCAAAACGTAACC	AGATTTTGGCGAGGATTGTG	LG12	Durand et al., 2010	1345
GOT008	CL269_CT345	LG0AAA15YN23RM1.SCF stackPACK526_CT_3201 start 112 8.50 AT end 128, LG0AAA16YN23RM1.SCF_1X stackPACK526_CT_3201 start 112 8.50 AT end 128	di	TA	8	188	GCGCGACACATTCATCTAAC	TCACATTGCCAGCATCAAAT	LG1	Durand et al., 2010	1345
GOT009	CL292_CT376	LG0AAB20YO22RM1.SCF stackPACK526_CT_3231 start 30 7.50 TC end 44	di	TC	7	226	CACCTCACTAAGCAACCTGTCA	TTTTGGAGGCGGAGATAATG	LG12	Durand et al., 2010	12345
GOT011	CL112_CT147	LG0AAA12YH08RM1.SCF stackPACK526_CT_3306 start 28 11.50 TC end 50, LG0AAA12YJ18RM1.SCF_1a stackPACK526_CT_3306 start 28 11.50 TC end 50, LG0AAA18YJ03RM1.SCF stackPACK526_CT_3306 start 28 11.50 TC end 50	di	TC	11	188	CCCCACCGTCTACTCTCAAA	GCGTTCACCACGTCCATAAT	LG1	Durand et al., 2010	1345
GOT012	CL2328_CT2684	LG0AAA1YB18RM1.SCF_1X stackPACK526_CT_3314 start 198 12.50 AC end 222	di	AC	12	205	TGATGATCCCAAACCACAAA	AAGGCTGCAGGACTTTTCAA	LG6	Durand et al., 2010	12345
GOT014	CL8041_CT8960	LG0AAC15YP24RM1.SCF stackPACK526_CT_3623 start 36 11.00 TC end 57, LG0AAA3YI21RM1.SCF_1a	di	TC	11	112	CCCAATACTCCCAATGAACTC	TGAGAGCCTGAGGAAGAAGC	LG12	Durand et al., 2010	12345
GOT016	CL8480_CT12132	SSH3pl2B01.esd_1a stackPACK526_CT_365 start 276 8.00 TC end 291, SSH3pl3B05.esd_1a stackPACK526_CT_365 start 277 8.00 TC end 292	di	TC	8	145	TTGTGTTCTCCGTCTGTGGA	ATGCTGTCCCTCCCATTAAA	LG2	Durand et al., 2010	1345
GOT017	CL9715_CT13938	LG0AAC26YN15RM1.SCF stackPACK526_CT_368 start 29 8.00 CT end 44, LG0AAC31YM22RM1.SCF stackPACK526_CT_368 start 29 8.00 CT end 44, LG0AAC22YE21RM1.SCF	di	CT	8	184	GAGTTCCCTCGCCGTATTG	CCCAAGGTGTACTTGCCACT	LG1	Durand et al., 2010	15
GOT018	CL8480_CT12132	LG0AAC13YP03RM1.SCF stackPACK526_CT_371 start 83 8.00 GA end 98, LG0AAC25YG23RM1.SCF stackPACK526_CT_371 start 83 8.00 GA end 98, LG0AAA4YF04RM1.SCF_1X stackPACK526_CT_371 start 59 8.00 GA end 74	di	GA	8	273	AGGTTACCATGGTGTTTTTGG	TTTCCCCAGATGGTGTCAAT	LG12	Durand et al., 2010	15
GOT020	CL9715_CT16241	LG0AAA20YF24RM1.SCF_1a stackPACK526_CT_3770 start 87 13.50 AG end 113, LG0AAA5YH13RM1.SCF stackPACK526_CT_3770 start 75 13.50 AG end 101	di	GA	13	289	CACTCAGAGCTAGCGAGCAA	CTTTCTCCACACCTGCCACT	NA	Durand et al., 2010	3
GOT021	CL594_CT740	LG0AAA20YM16RM1.SCF stackPACK526_CT_3810 start 121 13.00 AT end 146, LG0AAA6YB24RM1.SCF stackPACK526_CT_3810 start 121 13.00 AT end 146	di	AT	13	113	AGAAAGTTCCAGGGAAAGCA	CTTCGTCCCCAGTTGAATGT	LG3	Durand et al., 2010	12345
GOT022	CL9715_CT13973	LG0AAD30YA15RM1.SCF stackPACK526_CT_3843 start 636 10.50 AG end 656	di	TA	6	197	GCCTTGCCAATCCATTAAAA	TACAAGGCTCTTGGCAGCTT	LG8	Durand et al., 2010	1345
GOT024	CL9715_CT12584	LG0AAB15YN03RM1.SCF stackPACK526_CT_3871 start 64 10.50 AG end 84, LG0AAD30YE20RM1.SCF_1a stackPACK526_CT_3871 start 81 13.50 AG end 107	di	GA	10	271	CGAACCCTCTGGTCTTTCCT	ATTCACCACACACCTGCTGA	NA	Durand et al., 2010	3
GOT025	CL623_CT777	LG0AAA1YA17RM1.SCF stackPACK526_CT_3883 start 389 21.50 GA end 431, LG0AAA16YE02RM1.SCF_1a stackPACK526_CT_3883 start 429 9.50 GA end 447, LG0AAA2YB13RM1.SCF stackPACK526_CT_3883 start 429 9.50 GA end 447	di	GA	21	232	ACACTCCCAACAGCCTCAAC	TCTTTGCTTGCCATCTCCTT	LG1	Durand et al., 2010	1345
GOT029	CL8543_CT12196	LG0AAD10YH13RM1.SCF stackPACK526_CT_393 , LG0AAD41YI07RM1.SCF stackPACK526_CT_393 start 27 7.50 TC end 41, LG0AAC28YO22RM1.SCF, LG0AAC30YH01RM1.SCF, LG0AAC4YC14RM1.SCF, LG0AAD15YJ03RM1.SCF_1a, LG0AAD1YN20RM1.SCF_1a, LG0AAD20YD03RM1.SCF, LG0AAD27YE10RM1.SC	di	CT/GT	10_5	257	TCGCCCTTACTAGGGGAATC	GCACCTTGAACAACCCACTT	LG6	Durand et al., 2010	15
GOT032	CL7598_CT11556	LG0AAC12YM06RM1.SCF stackPACK526_CT_3992 start 104 10.00 AT end 123, LG0AAA10YJ08RM1.SCF, LG0AAA5YO05RM1.SCF	di	AT	10	143	TTACAGCCATTCCCTTTGCT	AGACGAGGCTGAGCAAGTGT	LG12	Durand et al., 2010	12345
GOT034	CL2306_CT2658	LG0AAA3YI22RM1.SCF_1t stackPACK526_CT_4023 start 94 7.00 GA end 107, LG0AAD26YH09RM1.SCF	di	GA/GAAA	6_3	112	ACCAAAGCAGCAACCAAAGT	TCGCCATTAGAGCCATTTTC	NA	Durand et al., 2010	34
GOT035	CL8815_CT12348	LG0AAD46YD21RM1.SCF stackPACK526_CT_4077 start 84 9.50 AG end 102, LG0AAD45YA19RM1.SCF	di	GA	9	282	GGAAAAGCAGGTACACACATACA	CCTTTGCCCTGAAAACTCAC	LG11	Durand et al., 2010	15
GOT037	CL9715_CT16227	LG0AAD10YN01RM1.SCF stackPACK526_CT_4127 start 62 12.00 TC end 85 start 124 11.50 TC end 146, LG0AAC31YI17RM1.SCF stackPACK526_CT_4127 start 35 17.50 TC end 69	di	CT	11	260	CCATCCTTTTCATTCTTTCCA	TGTTGTTGTTGCTGTTGTCG	LG5	Durand et al., 2010	134
GOT038	CL9715_CT16227	LG0AAD10YN01RM1.SCF stackPACK526_CT_4127 start 62 12.00 TC end 85 start 124 11.50 TC end 146, LG0AAC31YI17RM1.SCF stackPACK526_CT_4127 start 35 17.50 TC end 69	di	CT (complex)	13	244	GGGTTCTGCTTTGATTCTTCA	GGGTTCAACATTGTCGCTTT	LG4	Durand et al., 2010	12345
GOT039	CL9715_CT16227	LG0AAD10YN01RM1.SCF stackPACK526_CT_4127 start 62 12.00 TC end 85 start 124 11.50 TC end 146, LG0AAC31YI17RM1.SCF stackPACK526_CT_4127 start 35 17.50 TC end 69	di	CT	11	105	CCATCCTTTTCATTCTTTCCA	TGAAGAATCAAAGCAGAACCCTA	LG5	Durand et al., 2010	12
GOT040	CL6785_CT7581	LG0AAC17YA24RM1.SCF stackPACK526_CT_4171 start 478 11.00 GA end 499, LG0AAD11YG01RM1.SCF stackPACK526_CT_4171 start 510 11.00 GA end 531	di	GA	11	232	AAGGCACTCGTCGCTTTCTA	ACCGATTTGAAGCTCGAGAA	LG6	Durand et al., 2010	1345
GOT041	CL2252_CT2595	LG0AAD1YE07RM1.SCF_1a stackPACK526_CT_4179 start 42 8.00 TC end 57	di	CT (complex)	11	245	TACTCCCAGAAATCCCACCA	TGTTGAATTGGACGCATTGT	NA	Durand et al., 2010	13
GOT044	CL8656_CT12281	LG0AAD45YC17RM1.SCF stackPACK526_CT_4266 start 554 12.50 AT end 578	di	AT	12	178	TCCCATTGAAGTCACGGTTAG	AATGAAAAGACAAATGGAGATGTT	LG2	Durand et al., 2010	135
GOT045	CL7826_CT8728	LG0AAD13YL15RM1.SCF stackPACK526_CT_4326 start 53 8.00 TC end 68	di	CT (complex)	11	141	TCAACAAAACCCATTAAACCAA	GGATCGGAGTGAAATGGAGA	LG10	Durand et al., 2010	1345
GOT046	CL9715_CT13633	LG0AAD14YC08RM1.SCF stackPACK526_CT_4346 start 255 7.50 TC end 269 start 412 7.50 TC end 426	di	TC (complex)	9	167	TGCACTTCCTTTGTGCTTTG	TGAGGTGTGTGTTGTGCTGA	LG7	Durand et al., 2010	1345
GOT047	CL8918_CT10353	LG0AAD22YN10RM1.SCF_1a stackPACK526_CT_4362 start 51 8.00 CT end 66, LG0AAD8YJ01RM1.SCF_1X stackPACK526_CT_4362 start 61 8.00 CT end 76	di	A/CT (complex)	10_12	251	AACCCAAACCCAAACCTTTC	TGGTGAATTCGAGGTGTTGA	LG4	Durand et al., 2010	1345
GOT049	CL546_CT683	LG0AAC10YA20RM1.SCF stackPACK526_CT_3 start 200 4.33 CCCTTT end 225 start 278 3.17 GGAGCT end 296	hexa	CCCTTT	5	161	CCCATCTTGCATGCATTTAG	TCCAGCTCCAGCTCCTTCTA	NA	Durand et al., 2010	34
GOT050	CL9293_CT10806	LG0AAC26YC23RM1.SCF stackPACK526_CT_31 start 37 3.50 CCAACA end 57 start 230 3.17 TGGAGG end 248 start 423 3.00 TGTATT end 440, LG0AAC14YM10RM1.SCF stackPACK526_CT_31 start 225 3.17 TGGAGG end 243 start 418 3.00 TGTATT end 435, LG0AAA4YM23RM1.SCF stackPACK526_CT_31 start 222 3.17 TGGAGG end 240 start 415 3.00 TGTATT end 432, LG0AAA6YH10RM1.SCF_1X stackPACK526_CT_31 start 194 3.17 TGGAGG end 212 s…	hexa	CCAACA	3	158	AGAAAAGGCGGCTAAGAAGG	GAAACAAAACCAACCAACCAA	NA	Durand et al., 2011	1
GOT054	CL9715_CT13634	LG0AAA17YD09RM1.SCF stackPACK526_CT_3165 start 68 6.33 ACA end 86, LG0AAA15YL08RM1.SCF, LG0AAA6YJ18RM1.SCF, LG0AAD26YE18RM1.SCF	di	CT (complex)	9	166	CACCCACACACACAAACACA	TTCGCCATGTACACGTTCTC	LG12	Durand et al., 2010	12345
GOT055	CL8450_CT11846	LG0AAA13YC10RM1.SCF_1a stackPACK526_CT_3165 start 438 5.00 TGC end 452	hexa	GAAAAA	3	236	ACGCTCATTGGGGTAGACTG	GATGCGCCTTGTTTTTCTTG	NA	Durand et al., 2010	34
GOT061	CL263_CT338	LG0AAC9YD01RM1.SCF stackPACK526_CT_3194 start 178 5.67 TGC end 194, LG0AAA1YD04RM1.SCF_1X stackPACK526_CT_3194 start 247 5.67 TGC end 263	tri	CTG 6 (complex)	6	235	GACGACTCGACGGAAAGAAC	AAACCAAAAGCATCCCACTG	LG10	Durand et al., 2010	1345
GOT062	CL296_CT380	LG0AAA17YI01RM1.SCF stackPACK526_CT_3243 start 52 7.67 GAA end 74 start 458 9.67 TGC end 486	Tri	CTG 6 (complex)	11	187	TCAGCTGAAGCATCAACCAC	AACACATGGCAACAAGCAAA	LG2	Durand et al., 2010	1345
GOT063	CL8645_CT9993	LG0AAA10YF16RM1.SCF stackPACK526_CT_3282 start 403 6.00 GCT end 420, LG0AAA18YE22RM1.SCF stackPACK526_CT_3282 start 403 6.00 GCT end 420, LG0AAB4YB17RM1.SCF stackPACK526_CT_3282 start 528 6.00 GCT end 545	tri	CTG	5	230	TGACAAATGTTGGGAAACCA	AACCAGAGGGCTGGTAACCT	LG6	Durand et al., 2010	234
GOT065	LG0AAD15YB01RM	LG0AAD15YB01RM1.SCF stackPACK526_CT_3316 start 167 7.00 TTC end 187, LG0AAB16YO07RM1.SCF stackPACK526_CT_3316 start 105 5.67 TTC end 121	Tri	CTT (complex)	6	237	AATGCAGGCATGACCTCTCT	TCAACCCGACTACGGAGAAC	LG5	Durand et al., 2010	1345
GOT066	CL9715_CT14779	LG0AAA18YP04RM1.SCF stackPACK526_CT_3327 start 618 8.00 GAA end 641	tri	GAA	10	238	TCCCTAGATGATGGGGATGA	TTTTACGTCGGCCAACTTTT	LG2	Durand et al., 2010	15
GOT067	CL351_CT443	LG0AAA11YP16RM1.SCF stackPACK526_CT_3349 start 161 5.33 TGC end 176, LG0AAA19YB23RM1.SCF stackPACK526_CT_3349 start 161 5.33 TGC end 176	hexa	CTCTCA	4	212	TGCAAGGCTACAAACTAGACGA	TGGCTTCTCTCTGGGACTGT	LG9	Durand et al., 2010	12345
GOT068	CL351_CT443	LG0AAA11YP16RM1.SCF stackPACK526_CT_3349 start 161 5.33 TGC end 176, LG0AAA19YB23RM1.SCF stackPACK526_CT_3349 start 161 5.33 TGC end 176	tri	GCT	5	191	ACCATGGCCTCACTCTCACT	TGGCTTCTCTCTGGGACTGT	NA	Durand et al., 2010	34
GOT071	CL6333_CT7084	LG0AAA19YN08RM1.SCF stackPACK526_CT_3412 start 119 6.33 TCT end 137	Tri	CTT (complex)	6	218	AGGCTGTGTTTGCCTCTGAC	CACGTTGGTGTGGAGAGAGA	LG10	Durand et al., 2010	15
GOT073	LG0AAA15YN23RM1	LG0AAA16YN23RM1	di	TA	8	188	GCGCGACACATTCATCTAAC	TCACATTGCCAGCATCAAAT	LG1	pers. comm.	15
PIE002	CL8464_CT12106	LG0AAD22YM14RM1	di	AG	12	170	CTCCTCCATTTCCCAATTCA	TCGCTTGTGGTACATCTTGG	LG4	Durand et al., 2010	12345
PIE004	LG0AAB7YM23RM1	LG0AAB7YM23RM1	di	TA	14	270	TTTCCTGTCTTTTCTCCCAGA	CATCAAATCAGCCTTCACCA	LG11	Durand et al., 2010	1
PIE011	CL1463_CT1735	LG0AAB9YA03RM1	di	AT	12	230	CACCAAAAATTTCTTCGCTTATG	TGAGCTACAAGGTTTACATCCCTA	LG8	Durand et al., 2010	15
PIE013	CL8920_CT10357	LG0AAB2YK05RM1	di	AT	10	230	TGGTGTAGTGAAGGAACAAATAAAA	CAGGAAGCTGTGACATGATGA	LG5	Durand et al., 2010	1345
PIE014	CL9715_CT14153	LG0AAB9YK17RM1	di	AT	13	230	AACAACCAAAATCGATACATGAAA	GTAGCTGCCGCTTGAGATTG	LG7	Durand et al., 2010	125
PIE017	CL9715_CT14040	LG0AAA5YB14RM1	di	TC	12	180	CGCCACTTTTCGTTTCTTTT	GCATTGTACCATCAGGGTGA	LG1	Durand et al., 2010	15
PIE020	CL1336_CT1599	LG0AAB6YF09RM1	di	TA	12	180	GCAGAGGCTCTTCTAAATACAGAACT	GGGAGGTTTCTGGGAGAGAT	LG1/11	Durand et al., 2010	15
PIE021	CL9715_CT13033	LG0AAD44YF01RM1	di	TC	7	170	CACCTCTCTTTCCTTCTTTAGCA	CCCAGATAAGAGAACCCCATA	LG3	Durand et al., 2010	15
PIE022	CL9672_CT11206	LG0AAD34YN16RM1	di	AG	11	180	GTTCGGTGCGATTGTTTGAC	CGAAAGATCAGGGAAGTAGAGA	LG11	Durand et al., 2010	123
PIE023	CL5733_CT6422	LG0AAD19YL11RM1	di	AG	11	180	GGTCTCTCTTATTTTCTCTTTCTTCG	TGTGAAGAAGAACAAGACCCTTT	LG8	Durand et al., 2010	12345
PIE027	CL639_CT11308	LG0AAB17YE03RM1	tri	AAG	7	170	CCATCTTTAACCCCCTCAGC	AGGGATTATGGGAGCGAGAG	LG3	Durand et al., 2010	1345
PIE028	CL7587_CT8468	LG0AAD36YO24RM1	tri	CCA	7	170	GAACATGTTGAAAGCCAATTCA	GGATTGGGGAAATGGGATAG	LG9	Durand et al., 2010	125
PIE029	CL1345_CT1608	LG0AAB8YD20RM1	tri	TTC	5	180	TCACGTGGTTTGTCGTCTTT	CAATACTGTTTTTCGGCAATGA	LG5	Durand et al., 2010	125
PIE030	CL9715_CT14533	LG0AAB11YG06RM1	tri	TAC	5	180	ACGGCCAGTTAACCCTCCT	TTCACTTTTGTTGATGGACGA	LG5	Durand et al., 2010	125
PIE033	LG0AAB7YM23RM1	LG0AAB7YM23RM1	tri	TTC	7	170	AAGCGACTTCTCCTGTCTGG	CCATGCAACAACCAAATGAT	LG11	Durand et al., 2010	15
PIE035	CL2905_CT3313	LG0AAD31YB09RM1	tri	AGA	7	170	GCAGTAAAACCGAAACCACAA	AGATTTCTTCAGCGGCCTTT	LG6/11	Durand et al., 2010	1345
PIE036	CL1420_CT1688	LG0AAA8YJ20RM1	tri	CTT	9	170	TGACCTCTGAATTCCAAGAACC	TATGAAGGTGTTGATTCCCTTTT	LG11	Durand et al., 2010	1
PIE037	CL1420_CT1688	LG0AAB8YN16RM1	tri	CTT	9	180	AACCCCTTGTTCTCCAGCTT	TGCAAAGCGTTGTACAGATACC	LG11	Durand et al., 2010	1345
PIE039	CL4189_CT4728	LG0AAB21YG10RM1	tri	CTT	8	170	CCTCACCCTCTGCGGTCT	CAGAAAGGGCTGCAAAGC	LG12	Durand et al., 2010	15
PIE040	CL5879_CT6589_CN5885	LG0AAB5YJ11RM1	tri	TTC	8	180	GAGAGAGAGAGAGACAAAGAAGAAAAA	AAATTCTCCGCCACATTGAG	LG11	Durand et al., 2010	15
PIE041	CL9715_CT15766	LG0AAA9YB15RM1	tri	ACC	6	170	TCAGGCTTTGCTTCTTCTCC	GGAAAGCATGCGGTAATTGT	LG10	Durand et al., 2010	15
PIE042	CL9715_CT12753	LG0AAA3YC08RM1	tri	GGT	5	170	CCCAGGGGAAGATTTGGTAG	TAAGCCCTTCACCATCTTTTG	LG12	Durand et al., 2010	15
PIE043	CL9715_CT14040	LG0AAA17YB24RM1	tri	AAG	7	180	CACACAAACAAACCCAGAAAGA	GCATTGTACCATCAGGGTGA	LG1	Durand et al., 2010	1
PIE051	CL8710_CT12309	LG0AAD31YJ06RM1	hexa	ACCAAC	3	180	TCAAAACCAAAGCCAAAACC	GCAGCTTCCAAAAGATCACC	LG3	Durand et al., 2010	1345
PIE053	CL1629_CT1924	LG0AAC23YI12RM1	hexa	AAAGAA	3	174	GAGCTGCATATTTTCCTTAGTCA	GAACTCTTCCTCTTCATCTTCTGC	LG10	Durand et al., 2010	15
PIE054	CL1124_CT1353	LG0AAB19YC23RM1	hexa	GGTAGC	4	249	AGCTAGCCCTGATCGATGTC	CTGTGAAAGTGCCACTGGAG	LG8	Durand et al., 2010	15
PIE058	CL1975_CT2294	LG0AAC28YG14RM1	hexa	GTGGGT	3	237	GCTATTGGTATCGTCGGTGA	CACTTCCCAATTAATAGCAATAAACC	NA	Durand et al., 2010	34
PIE059	CL2076_CT2406	LG0AAB19YG07RM1	hexa	GAGCAC	6	172	GAGAGATGGAGCACGAGCA	GGGTCAGGACCATCTTCTTGT	LG9	Durand et al., 2010	12345
PIE060	CL9715_CT14196	LG0AAC6YD22RM1	hexa	CCAAAA	4	224	CCCTCCACATTCACTTCTCTATC	TTTTCCGGTGACCTTGAATC	LG2	Durand et al., 2010	15
PIE061	CL9715_CT13656	LG0AAB12YC01RM1	hexa	ACCCAC	3	170	CTTCACCCTCTTACTCTGCAATC	GGGGATCAGCTGGCTTTG	LG8	Durand et al., 2010	15
PIE062	CL9715_CT15262	LG0AAD28YG04RM1	hexa	AACACA	3	234	TGTTCTCCCAAGAAAAGAGTTT	TCGGGGACTTTGAGAACTTG	LG8	Durand et al., 2010	15
PIE065	CL9258_CT12467	LG0AAB2YL23RM1	hexa	GGAATG	4	172	TGTCAATGGGAGCTGGTTTT	TAACCCGAAGGTCCAACATT	LG3	Durand et al., 2010	15
PIE066	CL1246_CT1493	LG0AAB3YD17RM1	hexa	GGTGGA	3	231	AAAGCGCTCGGAGATTCATA	GACAAGAGTGCGAGTCTGGA	LG6	Durand et al., 2010	1
PIE068	CL3535_CT4003	LG0AAD49YM08RM1	hexa	CATCAC	4	236	GAGGGTCGTCGAGTGCTTT	CCCTCTCCTGATAGGCAAGA	LG2	Durand et al., 2010	15
PIE069	CL9715_CT16449	LG0AAC11YE07RM1	hexa	TTTTGT	3	110	CATGTAGGATGGGGGTTATACG	CGAAATGTCACTGTTGGCTA	LG6	Durand et al., 2010	15
PIE071	LG0AAB18YE17RM1	LG0AAB18YE17RM1	hexa	TATTTT	3	225	GTCGGCGATGAGAGGAAAG	GGAGACATAGTTCCAACTCAAGC	LG6	Durand et al., 2010	1345
PIE075	CL98_CT131	LG0AAD14YG05RM1	hexa	TATTTT	3	228	GTGCGCTTCAGAGGAACACT	CCAATCCCAATCTCTTTCGT	LG3	Durand et al., 2010	15
PIE076	CL6971_CT7785	LG0AAD38YM09RM1	hexa	GAGGAA	3	172	CGATTTCCTCAGGATTGAGC	TTGCCGATCTCGATTCTCTT	LG1	Durand et al., 2010	15
PIE077	CL4984_CT5590	LG0AAB7YA19RM1	hexa	AAGTGA	3	235	TTGAGACCAAGGAGCCCTAA	ATCTGGGTCCAAATCCACAA	LG2	Durand et al., 2010	1345
PIE078	CL1367_CT1631	SSH10D01	hexa	AAAAAG	3	233	TCTTCCATCTATTACGTTTTTACGA	TGCCCATAGAAGCAACTCAA	LG4	Durand et al., 2010	15
PIE081	LG0AAB11YI19RM1	LG0AAB11YI19RM1	hexa	GACAGG	4	174	GCAGAAGAACGGAAGAAGCA	ATCCCGACTACCTCGAGCAT	LG9	Durand et al., 2010	1345
PIE082	CL5389_CT6039	LG0AAC2YH02RM1	hexa	CAGCAA	3	220	GAATTCGATTTTTGATCGAAGC	GAGCAGAGTCCGGTTGTGAC	LG4	Durand et al., 2010	1345
PIE088	LG0AAD45YJ20RM1	LG0AAD45YJ20RM1	hexa	TCTTTC	3	180	AGAATGGCCTGTACTTTCCTG	CATACTGGAGTCCTGGCAGAG	LG4	Durand et al., 2010	1345
PIE089	CL3054_CT3472	LG0AAB9YM05RM1	hexa	TTAGGG	3	243	CGCCCTTAGACCAGGATTTT	TTGAGTCTTGCTTGCCATTG	LG12	Durand et al., 2010	12345
PIE090	CL4327_CT4874	SSH07B10	hexa	CAGCAA	3	180	GAAACGTTCCTGTTGGAGGA	GGAAAGCTGGGAAACCAAG	LG8	Durand et al., 2010	15
PIE097	CL6946_CT7758_CN6904	WZ0AQPAC11YD13.r1	di	TA	7	198	ACTCCAGTCCACATTCCAAC	CGTAGCTGAGAAAAGATGGTG	LG8	Durand et al., 2010	15
PIE099	CL4632_CT5204_CN4735	WZ0AQPAB13YK05.f1	di	TC	9	198	GGCTACCGACTACTACCACTTC	CGGTGGACCCAATATGTAAC	LG8	Durand et al., 2010	15
PIE100	CL7542_CT8415_CN7528	WZ0AQPAB2YM04.f1	di	ct	9	191	GCCAGAAATCCATTTCTCCAAC	TTGTATTTTCCGGTGTGGTC	LG5	Durand et al., 2010	15
PIE101	CL895_CT1094_CN1023	WZ0AQPAB11YC04	di	AT	13	150	GCGACAGTCACAATTAAGCTAC	CACCCAATTTTCAATCTGTG	LG8	Durand et al., 2010	1345
PIE102	CL9715_CT14783_CN15426	WZ0AQPAC4YA03_1A.f1	di	ag	12	160	ACCTTCCATGCTCAAAGATG	GCTGGTGATACAAGTGTTTGG	LG11	Durand et al., 2010	1345
PIE104	WZ0AQPAB11YF02	WZ0AQPAB11YF02.f1	di	ct	13	211	AGTTCCTCTCCTCACCAAGG	CTCTCTGATTCTCCGCTCTC	LG3	Durand et al., 2010	1
PIE105	CL9715_CT14358_CN14787	WZ0AQPAB5YM16.f1	di	AG	7	115	CGCTAGGGTTTTGGTAATAAG	CTCTTCGCCTTTCTCTGTTG	LG10	Durand et al., 2010	15
PIE111	CL9715_CT15708_CN16818	WZ0AQPAB7YJ13.f1	tri	TGC	5	223	TGCTAATCTTGAACGGAAGC	CAACCTCTCCAACACATTCC	LG6	Durand et al., 2010	1
PIE113	CL4598_CT5169_CN4705	WZ0AQPAB12YN24.r1	tri	ACT	7	146	ATCCCCAACCCAACAATC	GGAAGGTCGTTTGGATTTC	LG12	Durand et al., 2010	15
PIE117	CL2_CT1_CN1	WZ0AQPAC7YI10.r1	hexa	CCAGCA	3	113	CCCTTGCCTGATGATTCC	CCTTTACAACCAACCAGGTG	LG2	Durand et al., 2010	15
PIE119	CL9715_CT13527_CN13453	WZ0AQPAB2YE14.f1	hexa	CAGCAA	3	146	ACTGCTCCTCTACGATGGTC	GCTTGTACTGGATGGGAATG	LG9	Durand et al., 2010	15
PIE120	CL369_CT470_CN466	WZ0AQPAA1YE10.f1	hexa	GTGGAG	3	174	ACGTAACGATTCGATTGTGC	TTGCCAAACTTTTCAAGAGC	LG5	Durand et al., 2010	15
PIE122	CL330_CT419_CN425	WZ0AQPAC2YD13.f	hexa	GGCGGT	3	233	TCTCTGTTCCAAATGTTACCG	TAACCGTAACCGACTCATCC	LG1	Durand et al., 2010	15
PIE123	CL4545_CT11453_CN9963	WZ0AQPAB11YL06.f1	hexa	AAACAA	3	188	GAAAAAGCCTCCACTGTTCC	GGTTGTGGGTGTCTTTCTTG	LG11	Durand et al., 2010	15
PIE125	CL9715_CT13796_CN13879	WZ0AQPAC7YM05.f1	hexa	GGAAGC	3	170	AATACAAATCGCAGGAGGTG	CTAACCCATCGTTCATGGAG	LG6	Durand et al., 2010	15
PIE126	CL6932_CT7743_CN6893	WZ0AQPAB12YJ01.f1	hexa	AATCCG	3	239	ACCGAAAGAAAAGCAGTGAG	TAGTCGCGGAAGAAAGAGAG	LG12	Durand et al., 2010	15
PIE127	CL1874_CT2191_CN2056	WZ0AQPAA2YA01_1A.f1	hexa	ACACCA	3	135	CTTTTGGGGATGATCTGTTG	AGGATCCTTTGAATGGGAAG	LG7	Durand et al., 2010	1345
PIE129	CL9715_CT13888_CN14026	WZ0AQPAB2YP03_1A_2T.f1	hexa	ATTTTT	3	231	TGTAATTCAACGATCGAGGTC	AACCCGCTGAAATAACGAG	LG8	Durand et al., 2010	15
PIE130	CL8113_CT9034_CN8096	WZ0AQPAB7YA09.f1	hexa	TTTCGT	3	175	CCTCCCTAGGGTTTTACAGC	CACTCGTTGATCCAAATTCC	LG3	Durand et al., 2010	15
PIE134	LG0AAC10YB10RM1	LG0AAC10YB10RM1	di	GA	13	170	ACGGTGATGCCGATTTTG	TCCTCCTCAGAAACCCACTC	LG2	Durand et al., 2010	15
PIE135	CL8314_CT9254	LG0AAC10YF15RM1	di	CT	15	227	TTGTCTACCTTTATCAAACATCATTG	CAAATACGAGAATACCACAGCAAC	LG3	Durand et al., 2010	1345
PIE136	CL9715_CT15818	LG0AAC10YI11RM1	di	TG	8	228	TTATCCACTCTGCGGACATG	ATACACAGCCAGACCCATCC	LG2	Durand et al., 2010	1345
PIE137	LG0AAC11YA17RM1	LG0AAC11YA17RM1	di	TC	9	242	TCTCCTACCACCAAAACAAGG	CACTTCTCTAACCCCATCAGC	LG7	Durand et al., 2010	1345
PIE138	LG0AAC11YN15RM1	LG0AAC11YN15RM1	di	Ga	7	186	TGACGAAGACAACAAATCTACAG	CCCTAAAAACTAAGGGTCTCACTC	LG3	Durand et al., 2010	135
PIE141	LG0AAC12YL14RM1	LG0AAC12YL14RM1	di	CT	20	157	CGCTGTTCCTAGTTTTTGC	TTGTCTGGTCTTTGCGTGTG	LG6	Durand et al., 2010	1345
PIE142	CL8429_CT11603	LG0AAC13YK24RM1	di	TC	11	163	CCTCTTGTTAAATGATGGTTCAAAG	TTTGCTTGCCCAAATACTTTC	LG2	Durand et al., 2010	1345
PIE144	CL9715_CT14431	LG0AAA10YF19RM1	di	CT	12	218	TGCAAGGTGGGAACTTTGAT	CGGCATTAAAAGAGCCTTCTC	LG11	Durand et al., 2010	1345
PIE145	CL5590_CT6266	LG0AAA11YN24RM1	di	TC	12	228	TCTCTGATAATGGTGGGTGTTC	AGTGGAGTTTCTGGGGGAAT	LG3	Durand et al., 2010	1345
PIE146	LG0AAA12YE03RM1	LG0AAA12YE03RM1	di	AT	11	142	TGAATTGAGGAAATGTTTTATGG	CCGTTTCGGGTTTACCACTA	NA	Durand et al., 2010	34
PIE147	CL9715_CT14211	LG0AAA12YI13RM1	di	AT	15	233	CGGTTGCGAGGTAAGTAGC	CCCCAACTGCAATACCAAAT	NA	Durand et al., 2010	34
PIE148	CL9715_CT12927	LG0AAA15YH10RM1	di	GA	10	174	GGTGTTGAAGTTTTTGTTTCC	ATCCTTTGGTGGGTGTGG	LG10	Durand et al., 2010	1345
PIE149	LG0AAA16YD10RM1	LG0AAA16YD10RM1	di	AT	18	199	ATTTTGTTCCAATCACATCAGA	TCGCCTGTCTTCAAATTATGTC	LG8	Durand et al., 2010	1345
PIE150	CL326_CT414	LG0AAA18YH10RM1	di	TG	11	154	CATGACCCCATGACTTGTTG	CAGCCTCAATATGGGCATTA	LG2	Durand et al., 2010	1345
PIE151	CL9715_CT16589	LG0AAA18YJ22RM1	di	AG	10	158	TGGGATTAGGGGTTAGGG	TGGATGCGGTTCTTCTTGTT	LG2	Durand et al., 2010	1345
PIE152	CL9715_CT16286	LG0AAA1YG07RM1	di	AG	11	247	TGTACCTCTTTCCTCTCTCTAAAACT	GAATTTCTAAACCACTAGCATTGAC	LG2	Durand et al., 2010	1345
PIE153	LG0AAA1YM07RM1	LG0AAA1YM07RM1	di	TC	11	207	TTCTGTGGTAGTATGAAAATCTCAA	GATGCCATACACATAAGCATGA	LG3	Durand et al., 2010	1345
PIE154	CL9715_CT12761	LG0AAA20YE15RM1	di	TC	13	250	CTCCGCCACTGCTAACTCC	TTGTTCTCCCTTTTGCTGCT	NA	Durand et al., 2010	3
PIE155	CL6949_CT7761	LG0AAA20YM22RM1	di	GA	11	227	CCAGAAAATCAAGGCTGCTC	ACAACTCACTCATCACCACTGA	LG8	Durand et al., 2010	1345
PIE156	CL8450_CT11856	LG0AAA2YH17RM1	di	AG	11	150	TCCCATCCCTACTAAATCAATCA	GCAGTTTCCTTTGGACTTTTG	NA	Durand et al., 2010	3
PIE157	CL9715_CT14229	LG0AAA3YH19RM1	di	CT	11	166	TCTTTGCTTCCTACACAGCTTTT	CCCAGTTTTCACAGGCATCT	LG8	Durand et al., 2010	15
PIE158	CL9715_CT15023	LG0AAA3YO24RM1	di	TA	12	242	ATGGTTGCGGTGGAGGTA	CTCTGGTAGTAGGGGCACTTG	LG4	Durand et al., 2010	15
PIE159	CL6740_CT7533	LG0AAA4YC17RM1	di	TC	15	242	TGCGAAGATGGAGGAAGA	CAAACGAAATCAGAGAACGAAA	LG3	Durand et al., 2010	1
PIE162	LG0AAA6YI10RM1	LG0AAA6YI10RM1	di	CT	12	211	TTCGATTATCTGATTTTTCAGTGTC	CCGAGCAAGCCATCTAACAT	NA	Durand et al., 2010	3
PIE163	CL9715_CT12735	LG0AAA7YG23RM1	di	TC	16	220	AGAGGCATGTGGAACCAAG	CAAGCATAGGTGGTGGAACC	LG1	Durand et al., 2010	1345
PIE164	LG0AAD10YC11RM1	LG0AAD10YC11RM1	di	AT	12	235	CCAGCCCTGCTTATTTTCAG	TGTTTGGGGGACTTTTCTTG	LG7	Durand et al., 2010	1345
PIE166	LG0AAD12YL24RM1	LG0AAD12YL24RM1	di	GA	12	132	TGGTCTCCTACCCCCTTTTC	TTGTTCTGTTCATACCCGTGA	LG2	Durand et al., 2010	15
PIE167	LG0AAD13YK08RM1	LG0AAD13YK08RM1	di	TA	12	204	GCACCTAATGGAGGGAGA	GATTAAGATCCAGGCCGATT	LG7	Durand et al., 2010	15
PIE168	LG0AAC10YD04RM1	LG0AAC10YD04RM1	tri	TGA	8	202	AAAATTGGTTGCCATTCCAC	AAAGCGCCGGAGTCAAAC	NA	Durand et al., 2010	34
PIE175	CL6970_CT7784	LG0AAC24YM02RM1	tri	TCT	8	157	ATTTGTCCACCGAGGTTCAG	CTTGGAAATGTGGGTTTTGG	LG8	Durand et al., 2010	1345
PIE176	LG0AAC25YE10RM1	LG0AAC25YE10RM1	tri	gga	8	171	GACATAAAGATGGGCATGG	GGCAGCATCTCCCTAATGTT	LG4	Durand et al., 2010	12
PIE179	CL8461_CT12089_CN11086	LG0AAC27YL04RM1	tri	gga	9	231	ACCTGGGCAACATGGAG	GCACACAGGGTAGTTTTTGC	NA	Durand et al., 2010	34
PIE183	LG0AAC7YO22RM1	LG0AAC7YO22RM1	tri	gga	9	157	TAAAGATGGGCATGGTCAGG	TCCCTAATGTTGGTGATGTCC	LG4	Durand et al., 2010	134
PIE186	CL9715_CT12754	LG0AAA10YK14RM1	tri	taa	9	182	CCATCACAAAACTGCGCTATC	CACGCTCATATACACCCAAATG	LG10	Durand et al., 2010	1345
PIE187	CL6947_CT7759	LG0AAA12YC08RM1	tri	aca	9	210	TTCTCAGCCCTTCGATCAAC	TTTGTGGTGGTCTTTGTTGG	LG10	Durand et al., 2010	1345
PIE188	LG0AAA13YL17RM1	LG0AAA13YL17RM1	tri	atc	8	108	CTACCAACAGAAGACGCAATG	AATTGATGCAGATGGGGAAG	LG4	Durand et al., 2010	1345
PIE189	CL9715_CT12893	LG0AAA14YM03RM1	tri	gag	9	171	CAACGTGAAGTCAAGCGATG	CAGGCGGTGACAGAGGAG	LG3	Durand et al., 2010	1345
PIE192	LG0AAA18YF05RM1	LG0AAA18YF05RM1	tri	cat	8	134	TTGAAAGTGGTCGAAATGGAG	GGCTTAGGGAGAGGGTCAAG	LG3	Durand et al., 2010	1345
PIE193	CL8676_CT12295	LG0AAA11YO03RM1	tri	TTA	8	216	AGACAATGGCGATACCTTGG	CCCCAATGTTTCAATTCTTCC	LG2	Durand et al., 2010	15
PIE194	CL3284_CT3729	LG0AAC15YH13RM1	tri	TTC	7	209	GCTTCCAATTTCCAAATCC	TGGAGGGACGTACTTTCGAG	LG4	Durand et al., 2010	15
PIE196	CL7448_CT8309	LG0AAA5YA18RM1	tri	GTG	8	220	GTCTGCGTGTCTCAACTTCG	CACAGCACTCTCACCACAGC	LG12	Durand et al., 2010	15
PIE197	CL8516_CT12169	LG0AAC19YI11RM1	tri	CTA	6	187	CAAGTACCACACCCACAACC	GAAAGAGCACTGCCTCCAAC	LG2	Durand et al., 2010	1345
PIE198	CL9715_CT14860	LG0AAD23YM20RM1	tri	CAT	6	205	GGTGCTGTGTTGGTAACTGC	GTTCGAAGCCGAATCCATAC	LG3	Durand et al., 2010	1
PIE200	CL8918_CT10353	LG0AAA14YN15RM1	tri	CAA	5	120	ACAACATGTGCCAAAACTGC	TCGATGATGTGGTTGTTGATG	LG4	Durand et al., 2010	1
PIE201	CL9715_CT15577	LG0AAC19YM15RM1	tri	CAA	7	82	ACCTCAACCTCAACCACCAC	GAGGGCAAAATGGTCTCTTG	LG5	Durand et al., 2010	15
PIE202	CL3870_CT4371	LG0AAD46YC03RM1	tri	GAA	8	118	GGGAAGAGAGAAAGAGATGGAAG	CATTTCTGAAAAGCCCAATATG	LG11	Durand et al., 2010	1345
PIE203	CL9715_CT16027	LG0AAA3YL21RM1	tri	ATC	8	118	ATCGCCGGAAAAACCATAC	AGTCATATTCGGGATTCATGG	LG12	Durand et al., 2010	15
PIE204	CL8705_CT12304	LG0AAC19YG19RM1	tri	CAA	7	115	GCCATGGCTTACACCACTTC	ACACGTCGGCAAGCAAGTAG	LG8	Durand et al., 2010	15
PIE208	CL6771_CT7566	LG0AAC13YH15RM1	tri	ACC	12	295	ATCCACCAATTCCCACACTC	CTCGTCGTAAAGGCGAAGTG	LG7	Durand et al., 2010	1
PIE211	CL9715_CT14785	LG0AAA20YJ24RM1	tri	CTT	8	302	CATCATGAAGACCACACACG	CCCCAACAGTCCTCACACAG	LG2	Durand et al., 2010	15
PIE212	CL5719_CT6408	LG0AAA19YD17RM1	tri	TGG	7	180	GTGTCCACAACCGGACTTTC	TCGGAGAAGCCTCTTTTTCC	LG6	Durand et al., 2010	15
PIE214	CL9715_CT12746	LG0AAA19YG08RM1	tri	CTG	5	200	AGAAGCAGCAACAACAGCAA	CCTTTGCTTCAGGCTCAGTT	LG11	Durand et al., 2010	15
PIE215	CL209_CT272	LG0AAA15YF18RM1	tri	GAG	6	200	ACGAAATGGAGCTGTTGACC	TCTCCTTCTCTTCTGCCATGA	LG12	Durand et al., 2010	125
PIE216	CL459_CT11290	LG0AAA19YE22RM1	tri	GAT	10	150	ACCATTACCAAAACCCTTCAAC	TCTTTTTGGAAGGATTGATGAGA	LG4	Durand et al., 2010	15
PIE218	CL577_CT719	LG0AAD49YF07RM1	tri	TCA	6	130	TCAGTTTTTGCACCGAAAGA	CCAGCTCCCACTCCAAAAT	LG4	Durand et al., 2010	15
PIE219	CL580_CT723	LG0AAA5YN24RM1	tri	ACC	7	120	CAACAGAGTCTGGTAGCGAAA	CCAGTCATGCATGTTCTTCG	LG7	Durand et al., 2010	15
PIE224	CL4857_CT5456	LG0AAA11YG16RM1	tri	TCT	5	160	TCCGAATCGTATGAACAAAATC	TTTTGAAACTTCGTCCTCCA	LG10	Durand et al., 2010	15
PIE228	CL1245_CT1492	LG0AAB3YD06RM1	tri	AGA	8	190	TGGAGGAGCACTGCATATTG	CACTGTGGCTGGAGCATCTA	LG4	Durand et al., 2010	125
PIE233	CL274_CT352	LG0AAC18YE17RM1	tri	CCA	8	160	CATCAATATCCATGGCAGCA	GAAGCTGGGAAAGAAGCAGA	LG10	Durand et al., 2010	15
PIE236	CL1338_CT1601	LG0AAA7YL07RM1	tri	GAA	10	200	TCAATCCCATCTTCCTGCTC	TCTATGCGATTCCGCTTACC	LG12	Durand et al., 2010	1345
PIE238	CL344_CT11278	LG0AAA18YN22RM1	di	AT	19	203	CTTTGGTAGCATTCCTGTGC	TTCCCCCATTTGTGCTAAAC	LG1	Durand et al., 2010	1
PIE241	CL4561_CT5129	LG0AAB26YK19RM1	di	AG	14	204	AATTTTGATGGGCACTTTGC	CACCTCAGCCTTTTGTTGAC	LG2	Durand et al., 2010	15
PIE242	CL8578_CT9892	LG0AAB5YF07RM1	di	TA	10	113	GGAGGGAAAAGAACAATGC	TTGCAATCCTCCAAATTTAATG	LG3	Durand et al., 2010	15
PIE243	CL1629_CT1924	LG0AAC8YH13RM1	di	AG	15	220	GGGGTCAGTAGGCAAGTCTTC	GAGCTGCATATTTTCCTTAGTCAG	LG10	Durand et al., 2010	1
PIE244	CL9715_CT15579	LG0AAA14YE09RM1	di	GA	8	211	AGCACCCAAAAACCCTAAGC	TCCTTGGTGAGGTTCCAGAG	LG10	Durand et al., 2010	15
PIE246	CL1479_CT1753	LG0AAB22YB17RM1	di	CT	11	104	CGCCATAATACCTGCCTTTC	ACTTCAGATCCGCCATTGAC	LG5	Durand et al., 2010	15
PIE247	CL8871_CT10298	LG0AAA16YC15RM1	di	GA	12	199	ACCGCATTAGGCACTCAATC	TCCTTGACCCCCTCATAGTG	LG2	Durand et al., 2010	15
PIE249	CL8788_CT12335	LG0AAB10YE17RM1	di	AG	13	281	GCTTTCACCTTTGAGAGAACTTG	TGGCTATGAACTCAGCAATCC	LG8	Durand et al., 2010	15
PIE250	CL8635_CT9980	LG0AAB17YD15RM1	di	AG	11	204	GCTGTAAGCAACACAATAAAACG	TCAAAGGCTTCTGGCTCATC	LG11	Durand et al., 2010	15
PIE251	CL8462_CT12104	LG0AAD17YF05RM1	di	CT	13	83	GATTTGAATTTCCACACACAAAC	TGTGTGTGATGATTAACGATGATG	LG9	Durand et al., 2010	15
PIE252	CL9715_CT16273	LG0AAD25YI02RM1	di	AT	11	115	GAGGATATTATCAATTGCAGCTC	TTCCAACTGAGTGAGCCTAGC	LG6	Durand et al., 2010	15
PIE253	CL9715_CT14797	LG0AAD47YK13RM1	di	CT	10	212	CCAGACACTTCACACCTCCAC	AAGGGCTAAGAAAAGCACCAG	LG3	Durand et al., 2010	15
PIE255	CL8464_CT12114	LG0AAB17YB19RM1	di	AG	20	289	TCAACCAAGTGAGTTTCTTAGG	TTCTGTCCAGTCCACTCTGC	LG6	Durand et al., 2010	15
PIE257	CL289_CT370	LG0AAA19YP10RM1	di	CT	12	160	GCCAACGAGAGCTAAGTTGC	GCAAGGTCAAGGTCAGGGTA	LG11	Durand et al., 2010	134
PIE258	CL419_CT532	LG0AAB5YD14RM1	di	TC	13	150	TCTCGATCTCAAAACAAAACCA	TTTGATTTGTTTAAGGAAAATTGGA	LG2	Durand et al., 2010	15
PIE259	CL931_CT1135	LG0AAB10YC04RM1	di	AC	10	120	TGGCTTTATGACACCTTTCG	CCTTTGGCATTTAGCATCAAA	LG9	Durand et al., 2010	1345
PIE260	CL6097_CT6827	LG0AAB20YB20RM1	di	AG	9	160	TTCCTTACTCCTTTCCCACTTC	TGGCTGTTCCAAATCTTCAA	LG6	Durand et al., 2010	15
PIE262	CL1628_CT1923	LG0AAB25YB06RM1	di	CT	16	180	CCTCAAACGCAAGACACTCA	CGGTCACTGGTAATGGGAAT	LG8	Durand et al., 2010	15
PIE264	CL1824_CT2133	LG0AAC26YB13RM1	di	AT	10	200	GCGCAGAGTCAGAGTTCCTT	ACGAGAATCAAGCGCAAAAT	LG9	Durand et al., 2010	15
PIE265	CL1840_CT2154	LG0AAA20YB19RM1	di	CT	14	250	GCTCAGATTTGCCAACACAA	TGTGGGCATGTGTGTTCATA	LG2	Durand et al., 2010	15
PIE267	CL823_CT1012	LG0AAA12YL21RM1	di	AG	11	100	CCAACCATCAAGGCCATTAC	GTGCGAACAGATCCCTTGTC	LG3	Durand et al., 2010	15
PIE271	CL2700_CT3091	LG0AAB11YB03RM1	di	TC	11	190	CACACTCACCAACCCTACCC	GTGCGGTTGTAGACGGAGAT	LG2	Durand et al., 2010	15
PIE275	CL8450_CT11842	LG0AAC16YF02RM1	di	AT	15	180	GCAGCAATACCAACACAATGA	GGAGCAGATAAGCTTCCCTTT	LG11	Durand et al., 2010	15
POR001	CL4181_CT4720	LG0AAA14YG15RM1.SCF, LG0AAA14YG15RM1.SCF_1, LG0AAA7YM19RM1.SCF, LG0AAA7YM19RM1.SCF_1, LG0AAD37YD14RM1.SCF, LG0AAD37YD14RM1.SCF_1, LG0AAD37YM18RM1.SCF, LG0AAD37YM18RM1.SCF_1, LG0AAD39YM06RM1.SCF, LG0AAD39YM06RM1.SCF_1, LG0AAD46YB24RM1.SCF, LG0AAD46YB24RM1.	tri	atc	5	120	TCCCTCTTAAACGCAACTCAA	TTTGGATCTGTTGTGGCTGT	LG2	Durand et al., 2010	12345
POR002	CL9715_CT13317	LG0AAD27YO19RM1.SCF, LG0AAD26YN12RM1.SCF_1a	tri	agg	5	220	CGAAGGAAAAGCCAAAAGAA	GCATTCAGTGCAACAAGTCC	LG1	Durand et al., 2010	125
POR003	CL2662_CT3047	LG0AAD44YM05RM1.SCF, SSH3pl3H09.esd, LG0AAD23YC03RM1.SCF_1t, LG0AAA12YK19RM1.SCF_1t, LG0AAD51YH20RM1.SCF, LG0AAD7YO02RM1.SCF, LG0AAD5YP03RM1.SCF_1t, LG0AAD34YE22RM1.SCF_1t, LG0AAD41YP14RM1.SCF, LG0AAA6YN23RM1.SCF_1t, LG0AAD28YL19RM1.SCF_1°, LG0AAB29YI03RM	di	ct	8	130	CTCGCTCTCCTCCCCTAATC	AGCTTTGATCGAGTCCGAAA	LG3	Durand et al., 2010	12345
POR006	CL9715_CT15579	LG0AAC24YH18RM1.SCF, LG0AAA20YD08RM1.SCF_1X, LG0AAA14YE09RM1.SCF, LG0AAC24YK18RM1.SCF, LG0AAC13YN23RM1.SCF, LG0AAB3YL03RM1.SCF, LG0AAB16YJ06RM1.SCF, LG0AAD10YF09RM1.SCF_1t, LG0AAD23YN12RM1.SCF, LG0AAD51YJ08RM1.SCF, LG0AAC6YH16RM1.SCF, LG0AAA10YJ18RM1.SCF,	di	tc	6	150	CTATGGCTGTCACCATGTCG	AGCACCCAAAAACCCTAAGC	LG10	Durand et al., 2010	12
POR007	CL9715_CT14883	LG0AAD42YH11RM1.SCF, LG0AAD26YA12RM1.SCF, LG0AAD14YG06RM1.SCF, LG0AAD15YO17RM1.SCF, LG0AAA5YM14RM1.SCF, LG0AAD26YK01RM1.SCF, LG0AAD39YE09RM1.SCF, LG0AAD12YP05RM1.SCF, LG0AAD37YP18RM1.SCF, LG0AAD39YO18RM1.SCF, LG0AAD39YB09RM1.SCF, LG0AAD1YJ20RM1.SCF, LG0AA	tri	gca	7	128	ATACACAGCCACAGCAGCAA	CCGGATACTGCATAGCCATC	LG2	Durand et al., 2010	15
POR008	CL883_CT1081	LG0AAB16YP01RM1.SCF, LG0AAD34YC22RM1.SCF_1X	tri	gtg	5	146	AGGGGTCATCAGAGTTGGTG	ATCCCTCAGTCTTCCCGAAC	LG8	Durand et al., 2010	125
POR009	CL8302_CT9239	LG0AAA3YG02RM1.SCF, LG0AAD45YI24RM1.SCF	di	ag	11	150	GGAGGCTTGTGTAGGACTCG	AGGGCTCTCTCGTTTCACCT	LG8	Durand et al., 2010	125
POR010	CL200_CT261	LG0AAA15YB06RM1.SCF, LG0AAD24YM09RM1.SCF, LG0AAD49YF01RM1.SCF	di	ct	12	165	GAAATCTGAACCCAGGTGGT	TTCAACCAAGAAGAACAAGAAGAA	LG10	Durand et al., 2010	1235
POR011	CL9715_CT16543	LG0AAD41YP21RM1.SCF, LG0AAC17YL14RM1.SCF	tri	ctt	9	220	ATCCTTCAACGCCCTTTAGC	GGCAAGCTTAGAAACGGAGA	LG3	Durand et al., 2010	12345
POR012	CL9715_CT12606	LG0AAD30YA18RM1.SCF_1°, LG0AAD39YL16RM1.SCF_1a	tri	cac	8	130	TCAGCAGCACCAACAGAATC	TCGACAGTCTTGCAGTGTCC	LG6	Durand et al., 2010	12345
POR014	CL3472_CT3937	LG0AAD49YG22RM1.SCF, LG0AAD47YO13RM1.SCF_1a	di	ct	8	180	TTCCCACACATCAATTTTTCC	TGAGACGTAAGAGCCAATCCT	LG5	Durand et al., 2010	1345
POR015	CL5009_CT5616	LG0AAD37YM09RM1.SCF, LG0AAD37YM09RM1.SCF_1, LG0AAD30YN06RM1.SCF, LG0AAD30YN06RM1.SCF_1, LG0AAD18YD14RM1.SCF, LG0AAD18YD14RM1.SCF_1	di	ct	10	140	GCAAAGCAAAGCAAAACACA	CCCCCAATCATACAAATTCAA	LG1	Durand et al., 2010	1345
POR016	CL7922_CT8832	LG0AAC23YB17RM1.SCF, LG0AAC21YJ23RM1.SCF, LG0AAD3YN12RM1.SCF	tri	ggt	6	145	AGCAACAGCAGAGCCAAAAT	CAGCGGCTTTGAGGTAATTC	LG6	Durand et al., 2010	1345
POR017	CL6798_CT7595	LG0AAD35YI03RM1.SCF, LG0AAD38YK10RM1.SCF_1t	di	ct	12	140	CCCATATCCCTCTACGAAAGAA	CTGGAGATGACATAGTGTCTCAAA	LG6	Durand et al., 2010	134
POR018	CL8795_CT12340	LG0AAD8YC13RM1.SCF, LG0AAD35YM16RM1.SCF_1°, LG0AAC23YM14RM1.SCF, LG0AAC13YK20RM1.SCF, LG0AAD2YI19FM1.SCF, LG0AAD15YA21RM1.SCF, LG0AAD35YE01RM1.SCF	tri	act	6	130	TCCCTTCCCTTCCTGCTATT	CCACGCGAGTAGTGAATCAA	LG6	Durand et al., 2010	1345
POR019	CL3293_CT3740	LG0AAD43YD13RM1.SCF, LG0AAD13YN19RM1.SCF	di	ta	13	175	ATCACAAACCCCAACCCATA	GCCATCCTTAAACCCCTTTG	LG2	Durand et al., 2010	1345
POR020	CL6888_CT7695	LG0AAD31YD02RM1.SCF, LG0AAD36YJ23RM1.SCF	tri	gat	8	126	CAAATCCGCTCAACTTGTCA	ACCATCGTCTCCAACATCAA	LG12	Durand et al., 2010	1345
POR021	CL2699_CT3090	LG0AAD15YO23RM1.SCF_1t, LG0AAD15YO23RM1.SCF_1t_1, LG0AAD24YC22RM1.SCF_1°, LG0AAD24YC22RM1.SCF_1a_1, LG0AAD51YI18RM1.SCF_1X, LG0AAD51YI18RM1.SCF_1X_1, LG0AAD1YL07FM1.SCF_1X, LG0AAD1YL07FM1.SCF_1X_1, LG0AAD1YL07FM2.SCF_1X, LG0AAD1YL07FM2.SCF_1X_1, LG0AAD1YL	tri	aat	5	125	AAGTCAAACCTTGCACAATCC	GAACCCGACCCATGTAATTG	LG6	Durand et al., 2010	134
POR022	CL9715_CT16129	LG0AAD37YK04RM1.SCF, LG0AAD37YK04RM1.SCF_1, LG0AAD37YE09RM1.SCF, LG0AAD37YE09RM1.SCF_1, LG0AAD43YK15RM1.SCF, LG0AAD2YD15RM1.SCF	di	ct	15	160	CTTATCTTTCCGGCCTGCTT	CGAGCTGTTCTTGAAGGTTG	LG2	Durand et al., 2010	1345
POR023	CL6885_CT7692	LG0AAA5YJ09RM1.SCF_1X, LG0AAA5YJ09RM1.SCF_1X_1, SSH2pl1D11.esd, SSH2pl1D11.esd_1, LG0AAD37YJ11RM1.SCF_1X, LG0AAD37YJ11RM1.SCF_1X_1	tri	ctt	6	170	TCGACTTCATCCCCATCTTC	CATACGGACCACTTGCCTCT	LG2	Durand et al., 2010	1345
POR024	CL2699_CT3090	LG0AAD15YO23RM1.SCF_1t, LG0AAD15YO23RM1.SCF_1t_1, LG0AAD24YC22RM1.SCF_1°, LG0AAD24YC22RM1.SCF_1a_1, LG0AAD51YI18RM1.SCF_1X, LG0AAD51YI18RM1.SCF_1X_1, LG0AAD1YL07FM1.SCF_1X, LG0AAD1YL07FM1.SCF_1X_1, LG0AAD1YL07FM2.SCF_1X, LG0AAD1YL07FM2.SCF_1X_1, LG0AAD1YL	di	ag	10	185	GCCCCGGATTTATTTCTCTG	TGAGCCTCAACCAAAACAAA	LG6	Durand et al., 2010	1345
POR025	CL4416_CT4972	LG0AAD43YE09RM1.SCF_1X, LG0AAD38YF22RM1.SCF_1X, LG0AAD14YN07RM1.SCF_1X	di	tc	10	120	CACACAAACCCATATGATCTGAA	TCTCTTTCGATCCCTTCTGC	LG12	Durand et al., 2010	1345
POR026	CL3270_CT3712	LG0AAD18YF13RM1.SCF_1t, LG0AAD2YJ07RM1.SCF, LG0AAA6YP01RM1.SCF, LG0AAD42YH08RM1.SCF	di	tc	8	160	CAATCCCCACATCCAAGTTT	TTGCTGTTGCTTGTTTTTGC	LG10	Durand et al., 2010	12345
POR027	CL4996_CT5604	LG0AAB23YI08RM1.SCF, LG0AAB21YD08RM1.SCF, LG0AAA9YF18RM1.SCF, LG0AAA14YJ01RM1.SCF_1X, LG0AAB14YF13RM1.SCF, LG0AAB11YH22RM1.SCF, LG0AAA5YO16RM1.SCF, LG0AAA12YP19RM1.SCF_1X, LG0AAA1YD17RM1.SCF_1X, LG0AAD37YM21RM1.SCF_1a, LG0AAB4YA14RM1.SCF, LG0AAB27YP03RM1.	di	ga	10	130	AGGCCCAGTTCATCCTTACA	TGGTAATCCAACTCCAAGCTG	LG6	Durand et al., 2010	1345
POR028	CL9715_CT15579	LG0AAA12YP09RM1.SCF_1X, LG0AAC14YH21RM1.SCF, LG0AAB7YK17RM1.SCF, LG0AAC21YJ03RM1.SCF, LG0AAB23YH06RM1.SCF, LG0AAC31YC03RM1.SCF, LG0AAA8YJ18RM1.SCF, LG0AAC15YK08RM1.SCF	tri	aat	5	125	TCTTCAAAACCCCTTCAACG	TGAGGATGCCATAACCATCA	LG10	Durand et al., 2010	1345
POR029	CL5742_CT11498	LG0AAA19YA20RM1.SCF, LG0AAD40YA05RM1.SCF_1t	tri	acc	9	160	TGGGTTGTGTCTCTCAATGG	AAGCCTGCAATGAAGCTGAT	LG4	Durand et al., 2010	1345
POR030	CL5416_CT11481	LG0AAA17YP24RM1.SCF, LG0AAD49YN03RM1.SCF, LG0AAC28YF02RM1.SCF	tri	ccg	8	120	CTCACTCCAAACTCCGAAGC	CTAACCCTCCCACCTCCATT	LG5	Durand et al., 2010	1345
POR031	CL9363_CT10883	LG0AAD34YO19RM1.SCF_1°, LG0AAB24YI23RM1.SCF, LG0AAB29YH15RM1.SCF, LG0AAB19YL19RM1.SCF	di	gt	8	200	TGTATCCAATTGAACCCAAAAA	TCAAACCTCTGAACCCAACA	NA	Durand et al., 2010	34
POR032	CL6757_CT7551	LG0AAD13YK16RM1.SCF, LG0AAD21YN10RM1.SCF_1°, LG0AAD44YF03RM1.SCF, LG0AAD48YE23RM1.SCF_1°, LG0AAA14YE15RM1.SCF, LG0AAD18YP01RM1.SCF	di	ct	9	125	GCTACTCTCACCGCACCATT	GAGCCAGATGGGTCACAGAG	LG3	Durand et al., 2010	1345
POR033	CL3206_CT3639	LG0AAD40YC17RM1.SCF, LG0AAD21YG09RM1.SCF	di	tc	10	210	TCTCTTACAACCCAGTACTTCCA	ACCCTACAGGTGCCTCTCTG	LG2	Durand et al., 2010	1345
POR034	CL9715_CT15945	LG0AAD10YJ15RM1.SCF, LG0AAD3YD02RM1.SCF	tri	ttc	7	160	TGCGTCTCAATCACTCTCTCTT	TCGATCCGTGAAAATCTGAA	LG6	Durand et al., 2010	1345
POR035	CL3118_CT3543	LG0AAD38YB21RM1.SCF, LG0AAD18YI20RM1.SCF	di	at	11	199	GCGGGCAGGTTTGGTCTAT	CACAACAACAACCTGTGCTG	LG7	Durand et al., 2010	15
POR036	CL8450_CT11793	LG0AAB18YK22RM1.SCF, LG0AAD44YB23RM1.SCF_1X	di	at	18	155	TCGGTCCGAAAACACAATTA	GAAAATGGATAGACAAAGCCTCA	LG1	Durand et al., 2010	15
POR037	CL6798_CT7595	LG0AAD35YI03RM1.SCF, LG0AAD38YK10RM1.SCF_1t	di	ct	12	130	CCCATATCCCTCTACGAAAGAA	CTGGAGATGACATAGTGTCTCAAA	LG6	Durand et al., 2010	135
POR038	CL9715_CT16129	LG0AAD37YK04RM1.SCF, LG0AAD37YK04RM1.SCF_1, LG0AAD37YE09RM1.SCF, LG0AAD37YE09RM1.SCF_1, LG0AAD43YK15RM1.SCF, LG0AAD2YD15RM1.SCF	di	ct	15	140	GCCTGCTTTTTGTTCCAGAT	CGAGCTGTTCTTGAAGGTTG	LG2	Durand et al., 2010	134
POR039	CL9715_CT13317	LG0AAD27YI04RM1.SCF, LG0AAD10YN06RM1.SCF	tri	cct	5	220	CGAAGGAAAAGCCAAAGAA	GCATTCAGTGCAACAAGTCC	LG5	Durand et al., 2010	1345
POR040	CL119_CT157	LG0AAD15YI04RM1.SCF, LG0AAD43YI12RM1.SCF	di	ga	11	230	CATCATACGACCCGAAAACC	TCTTCTGCTCCTCTCCCCTA	LG1	Durand et al., 2010	1345
POR041	CL9715_CT14922	LG0AAD20YB03RM1.SCF, LG0AAD20YB03RM1.SCF_1, LG0AAD43YN13RM1.SCF, LG0AAD43YN13RM1.SCF_1, LG0AAC25YK13RM1.SCF, LG0AAC25YK13RM1.SCF_1, LG0AAC5YG14RM1.SCF, LG0AAC5YG14RM1.SCF_1, LG0AAD12YE16RM1.SCF, LG0AAD12YE16RM1.SCF_1, LG0AAD38YM18RM1.SCF, LG0AAD18YJ21RM1.	di	ct	14	140	TGAAACCCAGAGGCAGAGAT	CCAATTGCCAAAGAAAAGAG	LG2	Durand et al., 2010	15
POR042	CL7169_CT8001_CN7141	LG0AAD18YG19RM1.SCF_2X_1a, LG0AAD46YC12RM1.SCF_2X	tri	cac	5	150	CCACCTGAATCACACGATCT	AGTGCATGAATCTCGGGAAG	NA	Durand et al., 2010	34
POR045	CL9715_CT14066	LG0AAA20YI08RM1.SCF, LG0AAD51YC21RM1.SCF	di	gt	7	150	CACCTTCTGTTGCGTTGTGT	TGTGACATTCCTCCCTTTCC	LG9	Durand et al., 2010	125
POR046	CL6098_CT6830	LG0AAD22YA04RM1.SCF, LG0AAD45YP13RM1.SCF_2a_1t, LG0AAD19YA19RM1.SCF_2a, LG0AAD25YC22RM1.SCF_2a, LG0AAD11YJ10RM1.SCF_2a	tri	cct	5	130	CCTGTAGCCAAACCTGTGGT	TTGTTGATACGGTGGTGGTG	LG6	Durand et al., 2010	1345
POR047	CL9715_CT15814	LG0AAD20YO09RM1.SCF_1X, LG0AAD43YD02RM1.SCF, LG0AAD19YI24RM1.SCF_1X,	di	ag	15	145	TCAGACCTCCGCTTCTCTTC	TTTCGCTTTCGCTCTCTCTC	NA	Durand et al., 2010	1
POR050	CL6775_CT7570	LG0AAD35YL06RM1.SCF, LG0AAD35YL06RM1.SCF_1, LG0AAD11YF03RM1.SCF, LG0AAD11YF03RM1.SCF_1, LG0AAD36YH11RM1.SCF, LG0AAD36YH11RM1.SCF_1, LG0AAD1YK03FM2.SCF, LG0AAD1YK03FM2.SCF_1, LG0AAD1YO02FM2.SCF_1X, LG0AAD1YO02FM2.SCF_1X_1, LG0AAD45YB16RM1.SCF_1X, LG0AAD45YB16RM1.SCF_1X_1, LG0AAD1YK03FM1.SCF, LG0AAD1YK03FM1.SCF_1	tri	agg	5	130	GGAAAGAGCAGGATCAAACG	CCCAACAAATGGTTTTGGAC	NA	Durand et al., 2010	34
POR054	CL9579_CT11111_CN9589	LG0AAD27YN03RM1.SCF_2a, LG0AAA3YA16RM1.SCF	tri	agg	5	200	AGAATGGAGGGGATTCAGG	CTCGAGGGTTTTCCTTGAGA	NA	Durand et al., 2010	34
VIT003	CL2844_CT3248	LG0AAD38YB15RM1	di	TA	10	164	GCAGTATCCAAACAGACCCTAA	GCTTTGCTCTAAACAGCAACTT	LG4	Durand et al., 2010	1345
VIT006	CL9715_CT15846	LG0AAD27YI20RM1	di	AG	10	141	CCACATCTCCCCAAAACAAT	TGCCACATTTTCCCTGTATG	LG12	Durand et al., 2010	15
VIT007	CL2778_CT11390	LG0AAD27YG24RM1	di	TC	14	137	ACCCTTTCCTCTTCCCAAAG	GGAAATCGGAAATCGGAAAT	LG1	Durand et al., 2010	1345
VIT009	CL643_CT11311	SSH3pl4H01	di	AG	7	160	CTGCTGCTGCTTCTTCCTCT	GCGATCCGTAGGGTTAGGTC	LG7	Durand et al., 2010	1345
VIT010	LG0AAD4YL04RM1	LG0AAD4YL04RM1	di	TC	10	147	CACGTGCATGTAAAGGTGCT	CTGTGTCTGTGATGCGTGTTT	LG12	Durand et al., 2010	1345
VIT013	SSH4GFp12D07	SSH4GFp12D07	tri	AAC	7	161	GCCATGGCTTACACCACTTC	ATCAACAGAGCGGGTTTGTC	LG8	Durand et al., 2010	1345
VIT017	CL8918_CT10353	LG0AAD45YL16RM1	tri	CGG	6	101	GATCCGAATCCGAAACTGAA	GTTACGAGCGAGGACGTTGT	LG4	Durand et al., 2010	1345
VIT018	LG0DAAD17YN19RM1	LG0DAAD17YN19RM1	tri	(CCA)(AAC)	7	101	TGATGCGTTTGTGTTTGTTG	CCAACAACATGTGCCAAAAC	LG4	Durand et al., 2010	15
VIT020	CL2338_CT2696	LG0AAD7YO12RM1	di	CT	10	149	CCAAACACGGCTTACAAAGAA	CCGCTCGAGGCTTTTCTAGT	LG2	Durand et al., 2010	1345
VIT021	CL2346_CT2704	LG0AAA14YA15RM1	di	GA	9	170	GCCGATCCTCGATCTGATAC	CGCTGAGACCTTCTTCAACC	LG5	Durand et al., 2010	1345
VIT022	LG0AAD15YB12RM1	LG0AAD15YB12RM1	di	AG	11	177	TTCTGGGAAAGTAGCTTTGGA	TTCAACGCAGACTTGGTTTG	LG3	Durand et al., 2010	135
VIT023	LGOAAD25YN12RM1	LGOAAD25YN12RM1	tri	ATA	6	136	AATGCGAACGACATGAACAA	CTCTCGTCGGAGACTCAACC	LG5	Durand et al., 2010	1345
VIT025	CT_4424	LG0AAC15YI10RM1	di	AT	13	173	AGGCAGCCTCTCCTACCAAG	ACTGCAAGGACCAAGATGCT	LG9	Durand et al., 2010	1
VIT026	CL9715_CT13700	LG0AAC23YM16RM1	tri	CCA	8	163	CCACCTAAACCAAACCCTCA	TGTTGCCAATACCGATTCCT	LG1	Durand et al., 2010	1345
VIT028	CL2370_CT2734	LG0AAD15YN04RM1	di	AG	9	164	CGGAGTTGGTAGGCTCGAT	CTCTCCCTCACTCTCCCTCA	LG6	Durand et al., 2010	1345
VIT031	CL109_CT143	LG0AAD16YA13RM1	di	CT	9	110	GCCACCCACCACTTTACAA	TTGAAGCTTGGAGGAGATGAA	LG8	Durand et al., 2010	15
VIT033	CL9715_CT15462	LG0AAD35YG22RM1	tri	(CTT)(CCT)CTT	9	111	CATGAAGAACACACACGATGC	TTCGGTGAACTTGAACTAGGC	LG2	Durand et al., 2010	15
VIT036	CL5337_CT5981_CN5356	LG0AAD26YM15RM1	di	AT	11	166	TCTTCCTTGTAAGCCTCTACGC	TCCCAAACGCAATAATTGAA	NA	Durand et al., 2010	1
VIT037	CL6567_CT7342	LG0AAD1YN19RM1	di	TC	9	125	GAAGCCACCAAAAGCTCTGT	GAGTGGAAATGAAAAACCCAGA	LG12	Durand et al., 2010	1345
VIT043	CL9715_CT15561_CN16584	LG0AAD23YI21RM1	di	CA	7	115	GATGGGTTGAGCGGACTATC	CAACCAAAATGGAAACATCG	LG4	Durand et al., 2010	1345
VIT046	CL829_CT1017	LG0AAB2YC16RM1	di	CT	7	183	ACATCACATGCTGGGGAAAT	GCCAAGTGCTATCAGTGCAA	LG12	Durand et al., 2010	1345
VIT048	CL8461_CT12080	LG0AAD33YF08RM1	di	TC	7	116	CTTTGTACGGCTCCTCCATC	TCTCGTCTCGACCGTAAACA	NA	Durand et al., 2010	1
VIT050	CL623_CT778	LG0AAC14YH19RM1	hexa	ATTTTG	3	160	TGGTTCCCTCAAGGTTGGT	TGGTTTCAAACACAAACCAG	NA	Durand et al., 2010	1
VIT053	CL9715_CT13080	LG0AAB26YH21RM1	hexa	ATTTTT	3	166	TCCGGTTTAGTTCCTGCTACA	AGTTGCTGAGCTGCAAGTGT	NA	Durand et al., 2010	1
VIT057	CL2287_CT2637	LG0AAD6YM10RM1	hexa	AACTCG	3	168	TCAGCAAAATCCCAACTTTGT	ACACTTCGCTGTTCCTCGAT	NA	Durand et al., 2010	1
VIT062	LG0AAD17YE06	LG0AAD17YE06	hexa	CTAACC	4	159	GAAATCCTTCACTCCCACGA	CTTCCGGCGGCTAGAGTTAG	NA	Durand et al., 2010	1
VIT063	CL1623_CT1918	LG0AAA13YH14RM1	tri	TTC	10	168	CCAAGCTCAATTCCCCATAA	GGATTTCTGTGAGCCCATTT	NA	Durand et al., 2010	1
VIT079	CL8921_CT10358	SSH1pl4F12	tri	ATG	5	118	ATGGATGGAAATGGCAGAGA	TAGTCCCCATAACCCCATCA	NA	Durand et al., 2010	1
VIT083	CL8450_CT11714	LG0AAD25YP02RM1	tri	TTC	8	165	CTTCCACTTCCTCCTCATCG	CTATGGTGAAAGGGCCACAT	NA	Durand et al., 2010	1
VIT084	CL9715_CT15146	LG0AAB16YM13RM1	tri	CAG	6	150	AGCCACAACAGTCTCAGCAA	GTCGGATCCCCCTATTCTGT	NA	Durand et al., 2010	1
VIT087	LG0AAD1YC18FM2	LG0AAD1YC18FM2	tri	AAG	7	123	TTGTTCAAGTCAAGGCAAGAAA	CCTCAAACTCCACCTGATCG	NA	Durand et al., 2010	1
VIT089	CL867_CT1060	LG0AAD25YD14RM1	tri	(CGT)CTC(CGT)	6	145	GAGGGCAGTTTTGTCGTCTT	CGGAGAGGAAGTAGCAGCAG	NA	Durand et al., 2010	1
VIT094	CL2560_CT2939_CN2781	LG0AAA2YH01RM	tri	CAA	9	144	CGCCATGAAAACTGTCCTTT	GTTTCAGACCGCTCGTCTTC	NA	Durand et al., 2010	1
VIT095	CL2385_CT2749	LG0AAD40YG13RM1	di	TA	13	142	TGAGAATTAAAAGCCAAACATTATCA	TTGCCAATAAGCCAACACTTT	NA	Durand et al., 2010	1
VIT097	CL1526_CT1811	LG0AAC14YI04RM1	di	AG	33	188	TTTTCACTTGAAATGTTGGAAAAA	TTTTTGTTTAGGGGCTGCTC	NA	Durand et al., 2010	1
VIT098	CL9715_CT12571	LG0AAD35YD07RM1	di	TC	12	130	CACGACAAAGTTGTAATCAGTAACCT	CAGTTCCGGTTTCTCCATGA	NA	Durand et al., 2010	1
VIT099	CL8084_CT9003	LG0AAD18YL09RM1	di	TC	16	157	TGAGGTTGCTGATTCGTCAC	TGAAAATCCAAAACCCTAACC	NA	Durand et al., 2010	1
VIT104	CL2623_CT3007	LG0AAD21YI24RM1	di	GT	8	143	AGGTTTTATTTTCTTTAAGTCCAAGTT	TCTCCTTTGAATACATCGAGCA	NA	Durand et al., 2010	1
VIT107	CL1547_CT1835	LG0AAA10YD18RM1	di	TA	13	165	TGATCACAGATTGGAGCTTAACA	CCCCCACTTAGGAAAGAAGC	NA	Durand et al., 2010	1
VIT112	CL213_CT278	LG0AAB3YF21RM1	di	TC	8	147	TTTTTCTTTACTCTTTAGCTTCACTCT	GAGGAGGCGTTGAGTCTCTG	NA	Durand et al., 2010	1
VIT113	CL9363_CT10883	LG0AAB29YH15RM1	di	GT	8	166	TGTATCCAATTGAACCCAAAAA	CAAAAACACAAATAACCCAACTCTC	NA	Durand et al., 2010	1
VIT121	LG0AAD17YB22RM1	LG0AAD17YB22RM1	di	AG	11	128	TGAGAAACTAAACCCTAAAAAGGAAA	GAAGCCTCCTTCAACACCTTC	NA	Durand et al., 2010	1
VIT122	CL8547_CT9844	LG0AAD23YE01RM1	di	CT	7	133	CACGCAACTAAAGTTTTCTAATTCC	GTCGAAGGAGCTGAAGATCG	NA	Durand et al., 2010	1
VIT132	CL6113_CT11516	LG0AAD16YC14RM1	tri	CTC	5	133	CCAACACCTATGGCTTCCAC	CCCTGAGGGTTACATCCAAA	NA	Durand et al., 2010	1
VIT135	CL2481_CT2853	LG0AAD1YA06FM1	tri	GCA	5	135	CAATGGCATTCCTCTGAGAAC	TCGTGCTTCTTCACCTTCCT	NA	Durand et al., 2010	1
VIT138	CL2439_CT2808	LG0AAA3YN18RM1	tri	TTG	11	142	TGTTAATTTTGAACCTCTGAAAGC	GCACTGCCATAAGTAGAAAGCA	NA	Durand et al., 2010	1
VIT141	CL6113_CT11516	LG0AAD42YB21RM1	tri	CTC	6	133	CCCTGAGGGTTACATCCAAA	ACACCTATGGCTTCCACTGA	NA	Durand et al., 2010	1
VIT142	CL6113_CT11516	LG0AAA1YP14RM1	tri	CTC	6	161	ATAAGCCTGCAGACCCAGAA	AGTGACTGCAACCACGACAG	NA	Durand et al., 2010	1
VIT145	CL9396_CT10919	LG0AAD1YA17RM1	tri	ATC	5	113	ACTGATCTCGCTCCCAAATC	CACCACCAGCTCATTTTTGA	NA	Durand et al., 2010	1
VIT150	CL2457_CT2828	SSH3pl3G07	di	TG	9	105	GCCATTGAAATCTCTGGTTGA	TGTTAATACAAGATCAAAAACCAAAAA	NA	Durand et al., 2010	1
VIT151	CL971_CT1178_CN1108	LG0AAD20YF01RM1	di	AG	9	142	TCTCAAGATGCAATAAACTCGAA	GCACCACGTCTGTGAGAGAA	NA	Durand et al., 2010	1
WAG002	CL6700_CT7490	LG0AAD49YO19RM1.SCF	di	CT	16	250	AACTCCAATTTTTCGGACCC	CTTCAGCCCTAGATTGCGAG	LG6	Durand et al., 2010	15
WAG003	CL4182_CT4721	LG0AAA9YM01RM1.SCF	tri	CAA	6	260	AGCAAATCAAAACCTCACCG	CTGGTCTCTGGGTTTGTTGG	LG2	Durand et al., 2010	15
WAG004	CL9715_CT13265	LG0AAD28YC14RM1.SCF	tri	TTC	7	270	AAAGCAATTCAACTGGGACG	ACGACACCGTTTGTTCCTTC	LG2	Durand et al., 2010	125
WAG005	CL9715_CT14731	LG0AAC18YA03RM1.SCF	tri	TGG	6	141	TTTAAGTGTGGGAAGCCTGG	TTTCGGTCAGGACCATAACG	LG2	Durand et al., 2010	125
WAG006	CL8852_CT12365	LG0AAA7YL20RM1.SCF	tri	TTC	6	196	TTTCTCTTGGGTCCAAATTCC	GTCGGATCATTTCCATCCAC	NA	Durand et al., 2010	1
WAG009	CL7129_CT7957	LG0AAD10YD18RM1.SCF	tri	CAA	6	212	AATGGAAGAGAACGCTGTGC	TTCTTGAACTTCGAAACGGC	NA	Durand et al., 2010	1
WAG010	CL1847_CT2161	LG0AAC26YJ12RM1.SCF	tri	CCT	6	210	TGCAGATGGCAAAGCTACAC	AAGGTGGCAGATTCTGTTGG	LG2	Durand et al., 2010	15
WAG011	CL9715_CT14301	LG0AAC27YK13RM1.SCF	di	CT	9	220	AAAAACCCCATTTCACCCTC	TTTGAGAAACTTTGGCCACC	LG1	Durand et al., 2010	12345
WAG014	CL4144_CT4681	LG0AAB19YF15RM1.SCF	tri	GAA	9	290	CCGAGCTTCAATTCTTCGAG	TCTTATGCAGAAGTGGGATGG	LG8	Durand et al., 2010	125
WAG015	CL3867_CT11424	LG0AAA18YK14RM1.SCF	tri	CCT	6	366	GCTGAAGCTGTTGCTTTTCC	ACTCATTGAAGACGAACCCG	LG5	Durand et al., 2010	125
WAG016	CL6482_CT7249	LG0AAB17YH02RM1.SCF	tri	CCA	6	120	CCCATGACCTCATCCTCAAC	GTGAGCCGTATAATCGGACG	LG4	Durand et al., 2010	125
WAG017	CL1126_CT1355	LG0AAA14YL12RM1.SCF	di	AC	6	140	AACTCTCAACTTCCCTCGCC	TTCGAGAAAAAGGGTGGTTG	LG5	Durand et al., 2010	15
WAG018	CL6123_CT11517	LG0AAB21YH15RM1.SCF	di	GT	7	140	GGTTCCGATTTGTTTGAGTCC	TACAAAACCCAAGCTCCCTG	LG6	Durand et al., 2010	15
WAG019	CL7244_CT8091	LG0AAC16YD02RM1.SCF	tri	TTC	13	210	ACAGAACACGGAGGAGTTGG	CTGCAAAATCGGCTTAGCTC	LG2	Durand et al., 2010	15
WAG020	CL4523_CT5087	LG0AAB22YB03RM1.SCF	tri	CAA	9	280	AGATCAGGATGTGGAGGTGC	AAATCCAAACCCCCAGTTTC	LG10	Durand et al., 2010	15
WAG021	CL3384_CT3840	LG0AAD45YM20RM1.SCF	tri	TTG	6	310	ACCATCCTCTGATGCTGCTC	GTAAGGAAGAGACCGTGGGG	LG8	Durand et al., 2010	1
WAG023	CL1295_CT1553	FSSH09C10	tri	GCT	7	340	GGTAGCTTGCACGAAGTTGG	CTTGCAGCTCCCTGGTAGTC	LG8	Durand et al., 2010	125
WAG026	LG0AAB5YP15RM1.SCF	LG0AAB5YP15RM1.SCF	di	CT	11	180	CTCCTAGCTCCGTCGTGAAG	CACCGACTCATGTTCCACAC	NA	Durand et al., 2010	15
WAG027	CL7053_CT7876	LG0AAD41YH14RM1.SCF	tri	CAA	6	260	AGCCGCAGCCTCTCTGAGC	ACTTTGGTCTTGCCGAACTG	LG5/8	Durand et al., 2010	15
WAG031	CL3940_CT4444	LG0AAC9YK15RM1.SCF	tri	CCA	6	158	CCAACAGCAACAGCAACATC	AAGTAGGTCACGCCGAATTG	LG1	Durand et al., 2010	125
WAG032	CL561_CT702	SSH1GFpl2A10.esd	di	CT	12	165	GGGGACTCTGGAGTTGTGC	AGGCTGTGTGAGAAGGTTGG	LG2	Durand et al., 2010	125
WAG036	CL9715_CT15387	LG0AAC20YA02RM1.SCF	di	AG	8	360	TCTCTAATCCCCCAAAACCC	TTGCCCTCTTCTTTGTGGTC	NA	Durand et al., 2010	1
WAG040	CL8631_CT9973	LG0AAA15YB09RM1.SCF	tri	CGG	6	232	AGAAAGAGAAAGAAGGCGGC	GCATGCCCATACCCATTAAC	LG1	Durand et al., 2010	125
WAG041	CL1065_CT11335	LG0AAC24YF11RM1.SCF	tri	TGA	7	240	ACCGGAGACCTGCGATTAC	TTGGGACTTTCCACTTAGCG	LG6	Durand et al., 2010	12
WAG042	CL9715_CT12525	LG0AAB26YO11RM1.SCF	tri	TGA	7	255	TAAAAGCTTCTGGCCCAATG	GCTGCACAGAAGAAGAAGCC	LG4	Durand et al., 2010	125
WAG043	CL9715_CT15163	LG0AAC24YF20RM1.SCF	di	AG	13	270	GCCCACAGGCAAATAACAAC	AACTCAGGCATGGGCTACAG	LG5	Durand et al., 2010	1345
WAG046	CL6994_CT7808	LG0AAB27YL21RM1.SCF	tri	TTC	8	180	GCGTATAGGAAGCAGCATGG	ACCCATTCGTTGAACCACAC	LG2	Durand et al., 2010	15
WAG047	CL8433_CT11631	SSH5pl3H04	di	CT	8	190	ATGCACCGTGGTAAGCATTC	TCTTGCAATGACCACACCTG	LG12	Durand et al., 2010	135
WAG049	CL352_CT446	LG0AAD32YG22RM1.SCF	di	AT	19	185	GCAGAAAATGTGCAAGAGGG	ACCAACACAACCAAGCAAGG	LG2	Durand et al., 2010	1
WAG050	CL9715_CT14534	LG0AAC28YF11RM1.SCF	di	AG	7	220	TTGCAATTACAAGCAGCAGG	AACTCCAGGTGGACTGTTGG	LG2	Durand et al., 2010	125
WAG052	CL9715_CT13450	LG0AAC19YH05RM1.SCF	tri	GAA	8	288	CTTGAGTCGGTTATGGCTGG	TGATGACTGAAGCGACGAAG	LG2	Durand et al., 2010	125
WAG053	SSH5pl2D02	SSH5pl2D02	tri	TTC	8	270	AGGGGGTGGAAGATCCTATG	GCTTAGTGAACTTGCGAGGC	LG2	Durand et al., 2010	15
WAG054	CL9715_CT14717	LG0AAD32YH14RM1.SCF	tri	CCA	6	290	AACAGCTCATCCAAGATGCC	AGGACGAGGCTTCTTGTTCC	LG2	Durand et al., 2010	15
WAG057	CL5851_CT6560	LG0AAC23YG12RM1.SCF	tri	TAA	12	290	ATACCAGTCTCGCAAGCCC	TGGCTCAGATGCTGTCTCAC	LG1	Durand et al., 2010	125
WAG059	CL1065_CT11335	LG0AAB25YH03RM1.SCF	tri	TGA	7	350	TAATCACCGGAGAGACCTGC	GTCATGGCAAAGGTCGAAAC	LG6	Durand et al., 2010	1
WAG060	CL5155_CT5775_CN5197	WZ0AQPAC14YJ04.f1	tri	CAA	6	250	TTGGGACTAGACCATCCACC	ATGGACAGCCAAGCCATTAG	LG9	Durand et al., 2010	1345
WAG061	CL5337_CT5981_CN5356	LG0AAD16YO04.r1	tri	CAA	8	134	TCTTTCTCTCTCCTCACCGC	TGAGGGGATTGTAGTAGGCG	NA	Durand et al., 2010	15
WAG062	CL9715_CT12543_CN11887	WZ0AQPAC5YN19.f1	tri	CAA	10	331	GCTCTCTTACGCACCCAGTC	ACAACTCCAACTCCCATTGC	LG2	Durand et al., 2010	1345
WAG063	CL9715_CT12543_CN11887	WZ0AQPAC6YO07.f1	tri	CAA	8	311	CATTCATGGCGTACCACAAC	AGCCATTGGTTTGAGGATTG	LG2	Durand et al., 2010	134
WAG064	CL4228_CT4771_CN4377	WZ0AQPAB7YN10.f1	tri	CAG	7	140	ACTCAGCAGCAGCATCAAAG	CTGATTGGGAGGAGCATAGC	LG9	Durand et al., 2010	1345
WAG065	WZ0AQPAA2YE04	WZ0AQPAA2YE04_1A.f1	tri	TGA	8	285	TCAGCACCTGTGAACATTCC	GTCCCTCCCTTTCAGAGTCC	LG8	Durand et al., 2010	1345
WAG066	WZ0AQPAA13YA14	WZ0AQPAA13YA14_1A.f1	di	AG	14	180	AACCTGTTTGGCTTCGTGTG	AACAAAAGATTGGGAGGTGC	LG1	Durand et al., 2010	1345
WAG067	WZ0AQPAB10YF21	WZ0AQPAB10YF21.r1	di	AG	7	140	TGAAGCTGCACTAACATGGC	TTTGTGGTCCCCAATTTTTC	NA	Durand et al., 2010	13
WAG068	CL5254_CT5893_CN5279	WZ0AQPAC1YK05.f1	di	AG	16	180	TCTGCAACAAAACCAAAACAC	CGGAGGAGAGAGTCAGCAAC	NA	Durand et al., 2010	134
WAG070	CL8165_CT9090_CN8149	WZ0AQPAB10YL22.f1	di	AG	8	320	GAGTTTCTGTTTGGGAACCG	GCACGAGCCTCCACTTCTAC	NA	Durand et al., 2010	134
WAG071	CL4282_CT4827_CN4422	WZ0AQPAA2YO12_1A.f1	di	AT	8	290	CAATAATTGCATGGAGGAGTC	TCTTGATTTTGTCACTGCTTG	LG1	Durand et al., 2010	12345
WAG074	CL8739_CT10117_CN8765	WZ0AQPAA4YH18.r1	di	CT	6	220	GCCCTACATGGGTGACAATG	ACAGCTTTGCCTGGAGAGAG	LG2	Durand et al., 2010	1345
WAG076	CL4446_CT5006_CN4567	WZ0AQPAA8YC19.r1	di	CT	7	290	TTACCTTTCCTCACTTCTTCG	CAATTGCAGCCGTGAGATAC	NA	Durand et al., 2010	34
WAG078	WZ0AQPAB10YF21	WZ0AQPAB10YF21.f1	di	CT	7	330	CTCAAGAATCCGTTCACACG	TGAAGCTGCACTAACATGGC	NA	Durand et al., 2010	134
WAG079	CL5068_CT5680_CN5113	WZ0AQPAC11YN07.f1	di	CT	13	200	CAAAACGACAAGGAAGGAGC	CTAACACTGGCTGCTGTTGC	LG11	Durand et al., 2010	1345
gSSR ID	contig ID	EST ID	nucleotide motif	motif type	repeat number	expected size (bp)	Forward primer	Reverse primer	Llinkage group assignement	Ref
CQM13			di	AG	14	191-221	ACA CTC AGA CCC ACC ATT TTT CC	TGG CTG CAC CTA TGG CTC TTA G	LG6	Dow et al 1995	1
CQM16			di	ND	ND	193-207	TTG CCT ATC CTG CC CCG TAT CAC	GGA ACA ACT AGA GAG AAC CAA GTC AG	LG9	Dow et al 1995	1
CQM4			di	AG	17	207-228	GTT CCT CTA TCC AAT CAG TAG TGA G	TCT CCT CTC CCC ATA AAC AGG	LG4	Dow et al 1995	1
KQMy50			complex	(CCT)3 (CCG)(CCT)(CCA)(CCT)2		253	CGG GCT TTG GAT ACG GAT TC	CCC GAT TTC CCT TCC CTG CT	LG6	Isagi Y and S Suhandono 1997	1
MCS1			tri	(GGC)8	8	180	GAC CGA AGA AGA CCC TAC CTC AG	TCC GTA TCC ACC TGC GAA TCC TC	LG11	Karen Russellb	12
MCS11			complex	(GGA)7(GGC)6	13	110	CCGGAGGCGACACCACC	CAAGGAGCGCCAGATGATGA	LG11	Buck et al 2003	12
PQRu3			di	AG	18	239	CGGCTTCGGTTTCGTC	TTAGCTTTTACGCAGTGTCG	LG8	Aldrich et al 2002	1
PQRu5			di	AG	11	125	TTTGATTGATATAATTGATCGCT	CTCTCGCTCTGCACGTGACTCA	LG8	Aldrich et al 2002	12
PQRu6			di	AG	15	214	TCCCCAAATTCAGGTAGTGT	ATACCCAGCTCCCATGACCA	LG1	Aldrich et al 2002	12
PQRu9			di	AG	20	219	CTTTGCGCAGGTCCATTAC	CTACAAGTTACATGCCCAATCA	LG10	Aldrich et al 2002	1
PQRu10			di	AG	19	209	TTTTGTGTCATCCGGTATTA	TTTAGCATCACATTTCCGTT	LG9	Aldrich et al 2002	1
PQRu13			di	AG	14	184	GATTCCATTGTCAACTGCGAAGA	AAAACTCACACAGCCGATTACTA	LG1	Aldrich et al 2002	1
PQRu16			di	AG	17	207	GGCTTCACATTGAGAACGTTG	ATTTTATATTAGCATAAGGGTG	LG5	Jeanne Romerob	1
PQRu2			di	AG	15	181	TGGTTGTTTTGCTTTATTCAGCC	CCAATCCACCCTTCCAAGTTCC	LG6	Aldrich et al 2002	1
PQRu20			di	AG	22	323	TGGCGCTCACTCCGAGAT	CCAAGCGCAGCCCATCACTAAC	LG2	Jeanne Romerob	1
PQRu22			di	AG	16	180	GGG CAA CAT TCA AAT GTA TCT A	ATA TGG TCC CGA TTA ATT C	LG2	Aldrich et al 2002	1
PQRu1			di	AG	29	270	GGGCTCTTGAGAGGATGTAGG	TCCCAATCGATGTTTGATAAGG	NA	Aldrich et al 2003	1
PQRu19			di	AG	23	240	TAACTGGGCTAGATAATCAG	GCCAACAAATTTAACTATCCAT	NA	Aldrich et al 2004	1
SQS22			ND	ND	ND	NA	CGA TGT GGG ATT TTG ATT TT	CGA TTT TGA ACA CCT TCT TC	LG9	KawaharaT pc	1
TCS14			di	CA	22	160	GATCTCAAGTCAAAAGGTGTC	CGAGGTTGTTGTTCATCATTAC	LG4	Marinoi et al 2003	12
ZQP1/2			di	AG	16	97-117	AAA CCT CCA CCA AAA CAT TC	TCC TCC GCT CAC TCA CCA TT	LG5/7	Steinkellner et al 1997	1
ZQP1/5			complex	(gt)16(ag)9	25	160-190	GCA ACA CCC TTT AAC TAC CA	GCT TGA GAG TTG AGA TTT GT	LG7/12	Steinkellner et al 1997	1
ZQP102			complex	(ag)5aa(ag)13	18	184-244	CGC TTT TGA CTT TCC TAC CTT	CAA CAA TGA AAG GGA GAA AGC	LG9	Steinkellner et al 1997	1
ZQP104			complex	(AG)16AT(GA)3	19	176-196	GAT GGT ACA GTA GCA ACA TTC	CAC CAC TAC CGC TGT GAG ATA G	LG2	Steinkellner et al 1997	1
ZQP108			di	AG	13	213-237	CCT CTT TTG TGA ATG ACC AAG	CTA GCC ACA ATT CAG GAA CAG	LG2	Steinkellner et al 1997	1
ZQP110			di	AG	15	206-262	GAT CTC TTG TGT GCT GTA TTT	GGA GGC TTC CTT CAA CCT ACT	LG8	Steinkellner et al 1997	12
ZQP119			di	AG	24	64-98	GAT CAA CAA GCC CAA GGC AC	GAT CAG TGA TAG TGC CTC TC	LG2	Steinkellner et al 1997	12
ZQP15			di	AG	23	108-152	CAT CGA CTC ATT GTT AAG CAC	CGA TTT GAT AAT GAC ACT ATG G	LG9	Steinkellner et al 1997	12
ZQP16			di	AG	19	147-164	CTT TTT GGA AGC CGC TTC CGT A	TAG AAA GCC CAA AAC CAA AAC C	LG6	Steinkellner et al 1997	1
ZQP36			di	AG	19	210-236	ACT GTG GTG GTG AGT CTA ACA TGT AG	GAT CAA AAT TTG GAA TAT TAA GAG AG	LG2	Steinkellner et al 1997	12
ZQP46			di	AG	13	190-222	TCT CCC ATG TAA GTA GCT CTG	CCC CTA TTG AAG TCC TAG CCG	LG2	Steinkellner et al 1997	1
ZQP58			di	AG	34	150-210	TCT TTT TCC TAA TCT CAC CTG	CTG CAA GAT TCG GAC AAG CAA	LG5	Steinkellner et al 1997	12
ZQP62			di	AG	4	113-145	TCT AGA GGA GCT TTC CTT TAC AC	CTT GAG CAT GGA ATC CTA TG	LG10	Steinkellner et al 1997	1
ZQP64			di	AG	21	164-199	TGA AGC CCT TGT CAA CAT GC	CTT CAC TGG CTT TTC CTC CT	LG6	Steinkellner et al 1997	1
ZQP7			complex	(AG)13(AAG)3	13	150	CTT ATA GGA GAC ATG CCC AG	CGC ACG ACC GAC CTA GGT A	NA	Steinkellner et al 1998	1
ZQP9			di	AG	12	182-210	GTC TGG ACC TAG CCC TCA TG	GCA ATT ACA GGC TAG GCT GG	LG7	Steinkellner et al 1997	12
ZQR101			complex	(TC)20(AC)15	35	159	GCC ATG AAC AAC GGA GGT ATC TAG	CCT GCA CAA TCA AAT CCT TCA CTT	LG1	Kampfer et al 1998	1
ZQR102			di	AG	29	263	GAC TTG TAA CAC CTT AAG CAT TAT CT	GCC TAC ACT CTT CAA TCT ACA TGA	LG3	Kampfer et al 1998	1
ZQR103			di	CT	15	102	GAA TGG TCA TGC ACA CGG	CTT CCC TCC CAT GTA TTT ATT G	LG10	Kampfer et al 1998	1
ZQR108			complex	(GA)19(GGGA)3	22	105	GAA CCT TGA TCA TAC GTG GAG A	AAG AGA GCA AAT TTA GAG TGA TGT	LG7	Kampfer et al 1998	1
ZQR11			di	CT	22	273	GTA GGT CAA AAC CAT TGG TTG ACT	CCT TGA ACT CGA AGG TGT CCT T	LG10	Kampfer et al 1998	12
ZQR111			di	CT	19	128	GGT GGT GAT GTT TCT TTA ATT TTG	CAT CCA AAC CTC TGC GAT CT	LG11	Kampfer et al 1998	1
ZQR112			di	AG	32	127	GTG GTC AGA GAC TCG GTA AGT ATT C	TTC TTG CTT TGG TGC GCG	LG12	Kampfer et al 1998	1
ZQR121			di	AG	23	236	GTA CCC AAG ATG TAA AAT CAC CC	GGC ATG TGT ATT GAA AGC TGT A	LG9	Kampfer et al 1998	1
ZQR15			di	AG	15	157	GTG GTA TCT ATA TCT TGC CAA AGG	CCT CCT AAC AGT AAC ATT CTA CGA	LG9	Kampfer et al 1998	1
ZQR18			di	AG	41	258	GTT GCT ACC AAA CTT GTG TGA A	TTG TGG TGT TTT ATG TTT GTA CC	LG11	Kampfer et al 1998	1
ZQR19			di	AG	7	119	GTTACATCGGGTGCAACTTAAAC	GTTATCATAGCAAATGCCGTAGG	LG9	Lexer C 1999	1
ZQR2			di	CT	22	153	GCA GCC GTG GAT GTG GAA T	AAT TTT GAA ACA CCA ATA AAA ACG G	LG10	Kampfer et al 1998	1
ZQR20a			Na	TC	18	178	GCA ACA CTC AGC CTA TAT CTA GAA	CCA TTA AAA GAA GCA GTA TTT TGT	LG1	Kampfer et al 1998	1
ZQR25			di	AG	32	135	GTT AGA ACC AAT GTA CCA AAG TCC	GAT ATG AAA GAT TCT TAT TCC ATC C	LG10	Kampfer et al 1998	1
ZQR30			di	AG	26	211	GAC ACC AAA CAA ATG AAA T	TGC TCC GTC ATA ATC TTG CTC TGA	LG12	Kampfer et al 1998	1
ZQR31			di	AG	31	190	GCA ACC AAA CAA ATG AAA T	CTT AGT TTG GTT GGG AAG AT	LG9	Kampfer et al 1998	12
ZQR39			di	CT	34	157	GAC CTA AGC CAA AGT GTG GGC	CAC CGC TGG AAT TTT AAG GGA	LG5	Kampfer et al 1998	1
ZQR4			complex	(GA)37GT(GA)7	44	192	GTA ACT ATG ATG TGA TTC TTA CTT CA	CGT CTA TAA GTT CTT GGG TGA	LG11	Kampfer et al 1998	1
ZQR44			complex	(GA)29(TG)8	37	145	GAA ATC TCA CCT GCT CCC TAT C	ACC CTT GTA GTC ATG TTC GTT G	LG2	Kampfer et al 1998	1
ZQR49			di	AG	22	273	CAGCTGAAGAGAACAGAACATTCT	GTGAATTAGAGTGGTCCAAAATTG	LG2	Lexer C 1999	1
ZQR5			di	CT	23	248	GTA TGT GAG TGT TTG TGG TTT GG	TGA AGA GTA AGA CCA TTC ACA TCA	LG6	Kampfer et al 1998	1
ZQR58			di	AG	20	126	GTT ATT CAC TCC CAGTGTT TCG C	AAG AGA ATG AGA AAT GGG GGG	LG2	Kampfer et al 1998	1
ZQR59			di	CT	23	153	GCC ATT GAA ACT CTC GAC CTC TT	AAC AAT GAA CTC ATC AAT CCA ACA	LG2	Kampfer et al 1998	1
ZQR5a			di	CT	23	248	GTA TGT GAG TGT TTG TGG TTT GG	TGA AGA GTA AGA CCA TTC ACA TCA	LG8	Kampfer et al 1998	1
ZQR65			complex	(TC)21(TA)10	31	270	GTC AGG TGA CCA TTC AAA CCT AGA A	CAG TGG TGT CAA CTC CTC CCA G	LG10	Kampfer et al 1998	1
ZQR7			di	CT	17	150	GTG CAT TTC TTT TAT AGC ATT CAC	CAA CTT GGT GTT CGG ATC AA	LG2	Kampfer et al 1998	12
ZQR73			di	CT	43	250	GCA CAC CCA CGT CGT TCT TAG	CAT GCC TAG TGG AGT CGA GAC C	LG5	Kampfer et al 1998	1
ZQR74			di	AG	23	124	GCT ATC ATC CAT CCC CCA ACA	TTT ATG TAG TGA GTA GTG GGG GTC	LG1	Kampfer et al 1998	1
ZQR75			di	AG	57	197	GTC CGA GAA TCA TCA TTA AAG G	ACC GCC TAT CTC AAC CAG AG	LG5	Kampfer et al 1998	1
ZQR8			di	CT	31	139	GCT CTC ATT AAC CAT TCT CTC TCT	CAA TGA TGG CAA TGG CAA	LG12	Lexer C 1999	1
ZQR87			di	CT	20	120	GTT GTC AGC AGT GGG ATG GGT A	TCC CAC CAC TTT GGT CTC TCA	LG2	Kampfer et al 1998	1
ZQR96			di	CT	20	172	GGT TGG GAA AAG GAG ATC AGA	CCC AGT CAC ATC CAC TAC TGT CC	LG10	Kampfer et al 1998	12
(*) ID Analysis (Ref figure 1)
1	Quercus mapping
2	Castanea Mapping
3	Transferability
4	Diversity analysis
5	Oak genome evolution
NB: contig and EST ID available only for EST-SSR
