# Supplementary material for: Comparative mapping in the Fagaceae and beyond with EST-SSRs
Source: BMC Plant Biol. 2012 Aug 29;12:153. doi: 10.1186/1471-2229-12-153 (PMC3493355; doi:10.1186/1471-2229-12-153)
Supplement: Additional file 10 — Transferability results for EST-SSR loci tested on Castanea sativa, Fagus sylvatica, Quercus faginea, Q. pyrenaica, Q. ilex, Q. suber, Nothofagus pumilio and N. antartica. [file 1471-2229-12-153-S10.xlsx]

## Sheet: PCR ++ vs --
Locus name*	Castanea sativa	Fagus sylvatica	Quercus faginea	Quercus pyrenaica	Quercus ilex	Quercus suber	Nothofagus pumilio	Nothofagus antarctica
FIR001	--	++	not tested	not tested	++	++	--	--
FIR002	--	--	not tested	not tested	--	--	--	--
FIR003	++	++	not tested	not tested	++	++	--	--
FIR004	++	++	not tested	not tested	--	--	--	--
FIR005	--	--	++	++	++	++	--	--
FIR006	++	++	not tested	not tested	++	++	--	--
FIR007	--	--	not tested	not tested	++	++	++	++
FIR008	--	++	not tested	not tested	++	--	--	--
FIR009	--	--	not tested	not tested	++	++	--	--
FIR010	++	++	not tested	not tested	++	++	--	--
FIR011	++	++	not tested	not tested	++	++	--	--
FIR012	++	++	not tested	not tested	++	++	--	--
FIR013	++	++	not tested	not tested	++	++	--	--
FIR014	--	++	not tested	not tested	++	++	--	--
FIR015	++	--	not tested	not tested	++	++	--	--
FIR016	++	--	not tested	not tested	--	--	--	--
FIR017	--	--	not tested	not tested	++	++	++	++
FIR018	--	--	not tested	not tested	--	--	--	--
FIR019	++	--	not tested	not tested	++	++	++	++
FIR020	++	--	not tested	not tested	++	++	not tested	not tested
FIR021	++	--	not tested	not tested	++	++	not tested	not tested
FIR022	++	--	not tested	not tested	++	++	not tested	not tested
FIR023	++	-	not tested	not tested	++	++	not tested	not tested
FIR024	++	--	not tested	not tested	++	++	not tested	not tested
FIR025	++	++	not tested	not tested	++	++	not tested	not tested
FIR026	++	++	not tested	not tested	++	--	not tested	not tested
FIR027	++	--	not tested	not tested	++	++	not tested	not tested
FIR028	++	++	not tested	not tested	++	++	not tested	not tested
FIR029	--	--	not tested	not tested	--	--	not tested	not tested
FIR030	not tested	not tested	++	++	not tested	not tested	not tested	not tested
FIR040	not tested	not tested	++	++	not tested	not tested	not tested	not tested
FIR057	--	--	not tested	not tested	--	--	--	--
FIR058	--	--	not tested	not tested	--	--	--	--
FIR059	++	--	not tested	not tested	--	++	--	--
FIR060	--	--	not tested	not tested	++	++	--	--
FIR061	++	++	not tested	not tested	++	++	--	--
FIR062	++	--	not tested	not tested	++	++	--	--
FIR063	--	--	not tested	not tested	++	++	--	--
FIR064	++	--	not tested	not tested	++	++	--	--
FIR065	++	++	++	++	++	++	++	++
FIR066	--	--	not tested	not tested	--	--	--	--
FIR068	++	--	not tested	not tested	++	++	--	--
FIR069	--	--	not tested	not tested	++	++	--	--
FIR071	--	--	not tested	not tested	--	--	--	--
FIR072	--	--	not tested	not tested	++	++	--	--
FIR073	--	--	++	++	++	--	--	--
FIR074	--	--	not tested	not tested	--	--	--	--
FIR075	--	--	not tested	not tested	++	++	--	--
FIR077	++	--	not tested	not tested	--	--	not tested	not tested
FIR078	++	++	not tested	not tested	--	--	not tested	not tested
FIR079	++	++	not tested	not tested	++	--	not tested	not tested
FIR080	++	++	not tested	not tested	++	++	not tested	not tested
FIR081	--	--	not tested	not tested	--	--	not tested	not tested
FIR082	--	--	not tested	not tested	++	--	--	--
FIR083	--	--	not tested	not tested	++	++	--	--
FIR085	--	--	not tested	not tested	++	++	--	--
FIR086	--	--	not tested	not tested	++	--	not tested	not tested
FIR087	++	--	not tested	not tested	++	++	not tested	not tested
FIR088	--	--	not tested	not tested	--	++	not tested	not tested
FIR089	++	--	not tested	not tested	++	++	not tested	not tested
FIR090	--	--	not tested	not tested	++	++	++	++
FIR091	++	++	not tested	not tested	--	++	--	--
FIR092	--	--	not tested	not tested	++	++	--	--
FIR093	++	--	not tested	not tested	++	++	--	--
FIR094	++	--	not tested	not tested	--	++	--	--
FIR095	++	--	not tested	not tested	++	++	--	--
FIR097	++	++	not tested	not tested	++	--	not tested	not tested
FIR098	++	--	not tested	not tested	++	++	not tested	not tested
FIR099	--	++	not tested	not tested	++	++	not tested	not tested
FIR100	++	--	not tested	not tested	++	++	not tested	not tested
FIR101	++	--	not tested	not tested	--	++	not tested	not tested
FIR102	++	--	not tested	not tested	++	++	not tested	not tested
FIR103	++	--	not tested	not tested	++	++	not tested	not tested
FIR104	++	--	++	++	--	--	not tested	not tested
FIR105	++	++	not tested	not tested	++	++	not tested	not tested
FIR106	++	--	not tested	not tested	--	--	not tested	not tested
FIR107	++	++	not tested	not tested	--	--	not tested	not tested
FIR108	++	--	not tested	not tested	--	--	not tested	not tested
FIR110	++	--	not tested	not tested	--	--	not tested	not tested
FIR111	++	--	not tested	not tested	--	--	not tested	not tested
FIR112	--	--	not tested	not tested	--	--	not tested	not tested
FIR114	++	--	not tested	not tested	++	++	not tested	not tested
FIR115	++	--	not tested	not tested	++	++	not tested	not tested
FIR117	++	--	not tested	not tested	--	++	not tested	not tested
FIR119	--	--	not tested	not tested	++	++	not tested	not tested
FIR122	++	--	not tested	not tested	--	--	not tested	not tested
FIR124	++	--	not tested	not tested	--	--	not tested	not tested
GOT004	++	--	not tested	not tested	++	++	--	++
GOT005	++	--	not tested	not tested	++	++	--	--
GOT008	++	--	not tested	not tested	++	++	--	--
GOT009	++	--	not tested	not tested	++	++	--	--
GOT011	++	--	not tested	not tested	++	++	--	--
GOT012	++	--	not tested	not tested	++	++	--	--
GOT014	++	--	not tested	not tested	++	--	--	--
GOT016	++	--	not tested	not tested	++	++	--	--
GOT020	++	--	not tested	not tested	--	--	--	--
GOT021	++	--	++	++	++	++	--	--
GOT022	++	--	not tested	not tested	++	++	--	--
GOT024	--	--	not tested	not tested	--	--	++	++
GOT025	++	--	not tested	not tested	++	++	--	--
GOT032	++	--	not tested	not tested	++	++	--	--
GOT034	++	--	not tested	not tested	++	++	--	--
GOT037	--	--	not tested	not tested	++	--	--	--
GOT038	++	--	not tested	not tested	++	++	++	--
GOT040	++	--	not tested	not tested	++	++	not tested	not tested
GOT041	--	--	not tested	not tested	--	--	--	--
GOT044	--	--	not tested	not tested	--	--	--	--
GOT045	++	--	not tested	not tested	++	++	not tested	not tested
GOT046	++	--	not tested	not tested	--	++	not tested	not tested
GOT047	++	--	not tested	not tested	++	++	not tested	not tested
GOT049	++	--	not tested	not tested	++	++	not tested	not tested
GOT054	++	--	not tested	not tested	++	++	--	++
GOT055	++	--	not tested	not tested	++	++	--	++
GOT061	++	--	not tested	not tested	++	++	not tested	not tested
GOT062	++	--	not tested	not tested	++	++	++	--
GOT063	++	--	not tested	not tested	++	++	not tested	not tested
GOT065	not tested	not tested	++	++	not tested	not tested	not tested	not tested
GOT067	++	--	not tested	not tested	++	++	--	++
GOT068	++	--	not tested	not tested	++	++	--	++
PIE002	++	++	++	++	++	++	--	--
PIE013	--	--	not tested	not tested	++	++	--	--
PIE022	not tested	not tested	--	--	not tested	not tested	not tested	not tested
PIE023	not tested	not tested	++	++	not tested	not tested	not tested	not tested
PIE027	++	--	not tested	not tested	--	--	--	--
PIE035	--	--	not tested	not tested	--	++	--	--
PIE037	++	--	not tested	not tested	--	--	--	--
PIE051	not tested	not tested	++	++	not tested	not tested	not tested	not tested
PIE058	--	--	not tested	not tested	--	--	--	--
PIE059	not tested	not tested	++	++	not tested	not tested	not tested	not tested
PIE071	not tested	not tested	++	++	not tested	not tested	not tested	not tested
PIE077	--	--	not tested	not tested	++	--	--	--
PIE081	not tested	not tested	++	++	not tested	not tested	not tested	not tested
PIE082	not tested	not tested	++	++	not tested	not tested	not tested	not tested
PIE088	--	--	++	++	++	--	--	--
PIE089	not tested	not tested	++	++	not tested	not tested	not tested	not tested
PIE101	not tested	not tested	++	++	not tested	not tested	not tested	not tested
PIE102	not tested	not tested	++	++	not tested	not tested	not tested	not tested
PIE127	not tested	not tested	++	++	not tested	not tested	not tested	not tested
PIE135	--	--	++	++	++	++	--	--
PIE136	++	--	not tested	not tested	++	++	--	--
PIE137	++	--	++	++	--	--	--	--
PIE138	--	--	not tested	not tested	--	--	--	--
PIE141	--	--	not tested	not tested	++	++	--	--
PIE142	--	--	not tested	not tested	++	++	--	--
PIE144	--	--	++	++	--	--	--	--
PIE145	--	--	not tested	not tested	++	++	--	--
PIE146	--	--	not tested	not tested	++	--	--	--
PIE147	++	--	not tested	not tested	--	--	--	--
PIE148	--	--	++	++	++	++	--	--
PIE149	--	--	--	--	++	++	--	--
PIE150	--	--	not tested	not tested	++	++	--	--
PIE151	--	--	not tested	not tested	++	++	--	--
PIE152	++	--	not tested	not tested	++	--	--	--
PIE153	++	--	not tested	not tested	--	--	--	--
PIE154	++	--	not tested	not tested	--	--	--	--
PIE155	not tested	not tested	++	++	not tested	not tested	not tested	not tested
PIE156	++	--	not tested	not tested	--	--	--	--
PIE162	--	--	not tested	not tested	--	--	--	--
PIE163	++	--	not tested	not tested	++	++	--	--
PIE164	--	--	not tested	not tested	++	++	--	--
PIE168	++	--	not tested	not tested	--	--	--	--
PIE171	--	--	not tested	not tested	++	++	--	--
PIE175	--	--	not tested	not tested	++	++	--	--
PIE179	++	--	not tested	not tested	++	++	--	--
PIE183	not tested	not tested	not tested	not tested	++	++	--	--
PIE186	not tested	not tested	++	++	not tested	not tested	not tested	not tested
PIE187	++	--	++	++	++	++	--	--
PIE188	not tested	not tested	not tested	not tested	++	++	--	--
PIE189	not tested	not tested	not tested	not tested	++	++	--	--
PIE192	not tested	not tested	not tested	not tested	++	++	--	--
PIE197	not tested	not tested	++	++	not tested	not tested	not tested	not tested
PIE202	not tested	not tested	++	++	not tested	not tested	not tested	not tested
PIE236	not tested	not tested	++	++	not tested	not tested	not tested	not tested
PIE257	not tested	not tested	++	++	not tested	not tested	not tested	not tested
PIE259	not tested	not tested	++	++	not tested	not tested	not tested	not tested
POR001	++	--	not tested	not tested	++	++	not tested	not tested
POR003	++	--	not tested	not tested	++	++	not tested	not tested
POR010	++	--	not tested	not tested	--	--	not tested	not tested
POR011	not tested	not tested	++	++	not tested	not tested	not tested	not tested
POR012	++	--	not tested	not tested	--	++	not tested	not tested
POR014	++	--	++	++	++	++	not tested	not tested
POR015	--	--	not tested	not tested	++	++	not tested	not tested
POR016	++	--	not tested	not tested	++	++	not tested	not tested
POR017	++	--	not tested	not tested	++	++	not tested	not tested
POR018	++	--	not tested	not tested	++	++	not tested	not tested
POR019	++	++	not tested	not tested	--	++	not tested	not tested
POR020	--	--	++	++	++	++	not tested	not tested
POR021	--	--	not tested	not tested	++	++	not tested	not tested
POR022	--	--	not tested	not tested	++	++	not tested	not tested
POR023	++	--	not tested	not tested	++	++	not tested	not tested
POR024	--	--	++	++	--	++	not tested	not tested
POR025	++	--	++	++	++	++	not tested	not tested
POR026	++	--	not tested	not tested	++	--	not tested	not tested
POR027	++	--	++	++	--	++	not tested	not tested
POR028	++	--	++	++	--	--	not tested	not tested
POR029	++	--	++	++	++	++	not tested	not tested
POR030	++	--	not tested	not tested	++	++	not tested	not tested
POR031	++	--	not tested	not tested	--	++	not tested	not tested
POR032	++	--	not tested	not tested	++	++	not tested	not tested
POR033	--	--	not tested	not tested	--	--	not tested	not tested
POR034	++	--	++	++	++	++	not tested	not tested
POR037	++	--	not tested	not tested	--	--	not tested	not tested
POR038	not tested	not tested	++	++	not tested	not tested	not tested	not tested
POR039	not tested	not tested	++	++	not tested	not tested	not tested	not tested
POR040	not tested	not tested	++	++	not tested	not tested	not tested	not tested
POR042	++	++	not tested	not tested	++	++	not tested	not tested
POR046	++	++	not tested	not tested	++	++	not tested	not tested
POR050	++	++	not tested	not tested	++	++	not tested	not tested
POR054	++	--	not tested	not tested	++	++	not tested	not tested
VIT003	not tested	not tested	++	++	not tested	not tested	not tested	not tested
VIT007	not tested	not tested	++	++	not tested	not tested	not tested	not tested
VIT009	not tested	not tested	++	++	not tested	not tested	not tested	not tested
VIT010	not tested	not tested	++	++	not tested	not tested	not tested	not tested
VIT013	not tested	not tested	++	++	not tested	not tested	not tested	not tested
VIT017	not tested	not tested	++	++	not tested	not tested	not tested	not tested
VIT020	not tested	not tested	++	++	not tested	not tested	not tested	not tested
VIT021	not tested	not tested	++	++	not tested	not tested	not tested	not tested
VIT022	not tested	not tested	--	--	not tested	not tested	not tested	not tested
VIT023	not tested	not tested	++	++	not tested	not tested	not tested	not tested
VIT026	not tested	not tested	++	++	not tested	not tested	not tested	not tested
VIT028	not tested	not tested	++	++	not tested	not tested	not tested	not tested
VIT031.1	not tested	not tested	++	++	not tested	not tested	not tested	not tested
VIT031.2	not tested	not tested	++	++	not tested	not tested	not tested	not tested
VIT037	not tested	not tested	++	++	not tested	not tested	not tested	not tested
VIT043	not tested	not tested	++	++	not tested	not tested	not tested	not tested
VIT046	not tested	not tested	++	++	not tested	not tested	not tested	not tested
WAG011	not tested	not tested	++	++	not tested	not tested	not tested	not tested
WAG043	not tested	not tested	++	++	not tested	not tested	not tested	not tested
WAG047	not tested	not tested	--	--	not tested	not tested	not tested	not tested
WAG060	++	++	not tested	not tested	++	++	++	++
WAG062	++	--	not tested	not tested	++	++	++	++
WAG063	++	--	not tested	not tested	++	++	--	--
WAG064	++	--	not tested	not tested	--	++	--	--
WAG065	++	++	not tested	not tested	++	++	++	++
WAG066	++	--	not tested	not tested	++	++	--	--
WAG067	--	--	not tested	not tested	--	--	--	--
WAG068	++	--	not tested	not tested	++	++	++	++
WAG070	++	--	not tested	not tested	++	++	--	--
WAG071	++	++	not tested	not tested	--	++	--	--
WAG074	++	--	not tested	not tested	--	++	--	--
WAG076	++	--	not tested	not tested	--	--	--	--
WAG078	++	++	not tested	not tested	++	++	--	--
WAG079	--	--	++	++	++	++	--	--
* for details see Durand et al. (2010)
