# Supplementary material for: Comparative mapping in the Fagaceae and beyond with EST-SSRs
Source: BMC Plant Biol. 2012 Aug 29;12:153. doi: 10.1186/1471-2229-12-153 (PMC3493355; doi:10.1186/1471-2229-12-153)
Supplement: Additional file 12 — Diversity results for Quercus robur , Q. petraea; Q. faginea and Q. pyrenaica (LG: Linkage group, AR: allelic richness, Ho: observed heterozygosity, He: expected heterozygosity). [file 1471-2229-12-153-S12.xlsx]

## Sheet: Feuil1
					Q.robur			Q.petraea									Q. faginea			Q.pyrenaica
Locus name*	nucleotide motif	observed size in Q. robur	observed size in Q. petraea	LG	AR1	Ho	He	AR1	Ho	He		Locus name	nucleotide motif	obseved size in Q. fageinea	obseved size in Q. pyrenaica	LG	AR2	Ho	He	AR2	Ho	He
FIR001	di	150-166	146-166	1	4.7993	0.625	0.8	5.902	0.888889	0.901961		FIR030	di	134-193	134-195	7	16.677	0.723404	0.762	17.473	0.752577	0.772
FIR003	di	166-198	166-204	10	5	0.857143	0.769231	5.4216	0.888889	0.875817		FIR073	di	146-192	145-187	1	28.31	0.712766	0.94	27.58	0.680851	0.94
FIR008	di	173-187	173-189	12	4.066	0.625	0.766667	5.3134	0.8	0.878947		GOT021	di	112-130	112-130	3	3.894	0.126316	0.167	5.738	0.57732	0.536
FIR015	di	132-164	124-138	8	5.7872	0.75	0.891667	5.266	0.625	0.816667		PIE002	di	172-195	172-188	4	12.663	0.715789	0.783	11.83	0.742268	0.76
FIR020	di	221-223	201-223	11	2	0.666667	0.533333	3	0.5	0.714286		PIE023	di	188-192	190-198	8	2.895	0.136842	0.165	4.956	0.226804	0.264
FIR026	di	211-223	209-215	9	4.1247	0.5	0.791667	3.5437	0.777778	0.738562		PIE101	di	156-174	154-178	8	9.883	0.505263	0.807	10.753	0.597938	0.829
FIR028	di	220-228	224-228	1	3.1667	0.125	0.591667	2.7059	0.222222	0.529412		PIE102	di	162-187	152-181	11	12.95	0.829545	0.83	13	0.607143	0.65
FIR058	di	119-123	119-123	N.A.	2.9778	0.2	0.688889	2.6485	0.333333	0.530303		PIE135	di	234-260	234-262	3	19.808	0.638298	0.933	20.779	0.793814	0.902
FIR059	di	157-171	157-171	12	4.9282	1	0.866667	4.4476	0.428571	0.824176		PIE137	di	340-356	347-354	7	9.758	0.473684	0.507	4.987	0.447917	0.476
FIR069	di	120-124	120-124	7	2.7778	0.4	0.511111	2.2974	0.333333	0.385621		PIE144	di	235-271	235-269	11	21.451	0.936842	0.93	21.474	0.85567	0.928
FIR072	di	156-182	150-184	N.A.	6.1928	0.777778	0.928105	5.2778	0.555556	0.875817		PIE148	di	182-214	186-217	10	23.661	0.911111	0.927	24.86	0.910112	0.934
FIR073	di	155-191	159-181	1	5.9715	0.6	0.915789	5.6168	0.545455	0.887446		PIE155	di	246-283	246-281	8	20.303	0.797872	0.879	21.226	0.783505	0.861
FIR075	di	126-162	142-174	3	5.2693	0.4	0.884211	4.2237	0.363636	0.731602		PIE257	di	163-187	167-191	11	12.788	0.905263	0.865	11.86	0.927835	0.872
FIR083	di	204-220	198-226	N.A.	5.593	0.818182	0.900433	5.1074	0.636364	0.852814		PIE259	di	135-162	135-162	9	11.789	0.684211	0.866	9.771	0.46875	0.833
FIR085	di	197-203	199-203	N.A.	3.1066	0.454545	0.658009	2.8467	0.3	0.626316		POR014	di	159-191	162-191	5	21.135	0.778947	0.862	20.609	0.742268	0.89
FIR087	di	206-230	206-238	N.A.	5.1863	0.6	0.863158	5.9203	0.454545	0.91342		POR024	di	169-212	170-200	6	21.628	0.789474	0.89	16.889	0.811111	0.871
FIR088	di	172-196	170-200	N.A.	5.4114	0.727273	0.887446	6.0839	0.428571	0.912088		POR025	di	118-156	118-154	7	20.535	0.736842	0.851	19	0.811765	0.909
FIR089	di	194-210	192-212	7	4.9461	0.545455	0.848485	4.7992	0.3	0.810526		POR027	di	117-131	117-139	6	5.894	0.652632	0.624	8.86	0.443299	0.604
FIR090	di	195-207	195-203	N.A.	3.655	0	0.747253	2	0	0.428571		POR038	di	130-176	130-180	2	18.672	0.936842	0.924	18.47	0.845361	0.869
FIR091	di	216-218	216-218	N.A.	1.8632	0.363636	0.311688	1.9489	0.3	0.394737		POR040	di	159-209	167-207	1	20.65	0.863158	0.89	18.65	0.886598	0.896
FIR093	di	192-196	190-196	2	2.9598	0.0909091	0.636364	2.8596	0.2	0.5		VIT003	di	150-180	154-183	4	19.526	0.610526	0.903	16.585	0.587629	0.913
FIR095	di	173-199	169-199	7 or 12	5.9664	0.818182	0.91342	5.1084	0.9	0.826316		VIT007	di	117-145	121-145	1	16.642	0.642105	0.89	11.876	0.752577	0.809
FIR099	di	187-195	187-197	N.A.	3.5048	0.7	0.663158	3.014	0.3	0.557895		VIT009	di	126-184	123-182	7	20.362	0.817204	0.849	18.35	0.804124	0.889
FIR100	di	204-208	200-206	N.A.	2.2978	0.1	0.415789	2.3983	0.3	0.573684		VIT010	di	140-160	140-162	12	8.999	0.531915	0.757	9.885	0.6875	0.746
FIR105	di	241-257	241-285	N.A.	4	0.333333	0.866667	5.8884	0.8	0.894737		VIT020	di	130-165	127-162	2	19.537	0.884211	0.918	19.348	0.783505	0.876
GOT004	di	281-315	299-315	7	4.4508	0.333333	0.745098	4.0581	0.636364	0.748918		VIT021	di	155-192	153-190	5	17.899	0.913978	0.899	19.708	0.845361	0.853
GOT005	di	195-199	195-199	9	3	0	0.8	2	0	0.666667		VIT028	di	150-172	150-178	6	15.863	0.41573	0.831	16.537	0.673913	0.855
GOT008	di	200-242	208-242	1	5.8241	0.6	0.910526	4.9804	0.555556	0.862745		VIT031.1	N.A:	93-103	96-103	N.A:	7.999	0.5	0.813	5.906	0.150538	0.562
GOT009	di	244-266	248-270	1 or 12	4.9847	0.4	0.847368	4.9076	0.272727	0.857143		VIT031.2	di	104—111	106-121	8	6.989	0.536842	0.776	9.878	0.680851	0.759
GOT011	di	196-216	196-212	1	4.2869	0.545455	0.731602	4.6202	0.363636	0.800866		VIT037	di	109-145	109-145	12	12.947	0.631579	0.875	16.363	0.835052	0.833
GOT012	di	213-223	213-223	6	4.1637	0.666667	0.784314	3.2929	0.636364	0.645022		VIT043	di	107-120	107-118	4	7.791	0.446809	0.473	6.738	0.484536	0.514
GOT014	di	116-136	124-134	12	3.8384	0.0909091	0.714286	4	0.25	0.821429		VIT046	di	184-199	184-197	7	5.895	0.663158	0.716	6.876	0.556701	0.545
GOT016	di	165-167	165-167	2	1.9489	0.3	0.394737	2	0.2	0.466667		WAG011	di	234-249	234-253	1	10.652	0.410526	0.487	14.41	0.666667	0.741
GOT021	di	115-139	115-125	3	2.8526	0.4	0.442105	3.4	0.6	0.533333		WAG043	di	272-328	272-328	5	25.224	0.861702	0.891	22.84	0.782609	0.938
GOT022	di	206-212	206-212	8	2.8596	0.5	0.5	2.8522	0.272727	0.658009		WAG079	di	302-338	302-339	11	18.885	0.774194	0.885	19.502	0.797872	0.769
GOT025	di	220-248	220-254	1	5.9665	0.6	0.910526	6.3541	0.818182	0.935065		average					15.1587	0.671302	0.781857	14.9591	0.685781	0.777086
GOT032	di	162-174	158-170	12	4.9645	0.7	0.857895	4.0027	0.6	0.721053		FIR005	tri	161-175	161-184	9	6.989	0.810526	0.732	9.629	0.731959	0.71
GOT034	di	127-131	127-131	N.A.	1.6526	0.2	0.189474	1.9314	0.444444	0.366013		FIR040	tri	169-195	181-193	1	5.789	0.578947	0.62	4.986	0.536842	0.67
GOT037	di	274-290	264-298	5	4.8182	0.333333	0.818182	6.6046	0.555556	0.947712		FIR065	tri	186-203	186-198	2	5.884	0.442105	0.525	5.847	0.597938	0.648
GOT038	di	262-270	252-270	4	3.8258	0.111111	0.738562	4.5583	0.444444	0.810458		FIR104	tri	216-250	216-246	11	13.568	0.852632	0.85	10.628	0.752577	0.773
GOT040	di	245-261	245-263	6	5.1872	0.75	0.866667	5.0042	0.9	0.863158		GOT065	tri	248-266	249-269	5	7.878	0.542553	0.608	10.642	0.65625	0.719
GOT045	di	158-162	158-162	10	2.3762	0.2	0.510526	2.7581	0.727273	0.636364		PIE186	tri	185-211	185-214	10	13.996	0.758242	0.866	18.967	0.835052	0.928
GOT046	di	183	183-185	9	1	0	0	1.807	0.1	0.268421		PIE187	tri	213-229	217-229	10	5.934	0.67033	0.71	4.987	0.666667	0.625
GOT047	di	262-270	260-276	4	3.3421	0.2	0.731579	4.1745	0.545455	0.774892		PIE197	tri	192-207	188-208	2	2.895	0.557895	0.504	6.614	0.412371	0.456
GOT054	di	182-200	182-188	12	4.6755	0.6	0.831579	2.5904	0.363636	0.454545		PIE202	tri	125-128	125-131	11	2.996	0.966667	0.51	3.97	0.103448	0.24
PIE002	di	170-184	170-182	2	4	0.75	0.857143	3.9556	0.6	0.822222		PIE236	tri	213-236	213-236	12	7.884	0.789474	0.769	8.627	0.57732	0.674
PIE013	di	249-255	249-253	5	2.9778	0	0.711111	2.5684	0.142857	0.582418		POR011	tri	202-233	204-230	3	13.663	0.642105	0.778	10.753	0.896907	0.874
PIE135	di	235-283	233-291	3	4.6712	0.636364	0.779221	5.4352	0.545455	0.874459		POR020	tri	112-140	112-137	12	8.884	0.542553	0.803	8.874	0.43299	0.771
PIE136	di	246-256	248-256	12	3.8921	0.666667	0.679739	2.53	0.636364	0.497835		POR028	tri	117-139	117-139	10	15.79	0.947368	0.896	15.748	0.948454	0.9
PIE141	di	158-170	156-170	6	4.3785	0.545455	0.809524	3.535	0.636364	0.688312		POR029	tri	131-163	131-160	4	10.779	0.684211	0.845	8.875	0.591398	0.839
PIE142	di	184-210	186-210	2	5.0042	0.4	0.863158	5.1467	0.727273	0.865801		POR034	tri	174-198	174-200	6	8.884	0.680851	0.733	11.813	0.552083	0.748
PIE145	di	236-252	232-252	3	5.3972	1	0.878947	5.5594	0.909091	0.891775		POR039	tri	174-204	185-214	5	5.896	0.778947	0.574	7.975	0.793103	0.715
PIE146	di	236-258	230-256	N.A.	5.4352	0.636364	0.874459	5.3533	0.454545	0.883117		VIT013	tri	151-186	151-188	8	6.895	0.568421	0.643	5.904	0.425532	0.736
PIE147	di	205-211	205	N.A.	1.4	0.1	0.1	1	0	0		VIT017	tri	93-107	93-110	4	5.904	0.319149	0.338	6.753	0.278351	0.298
PIE148	di	191-207	191-211	10	4.7639	0.818182	0.82684	4.8487	0.454545	0.831169		VIT023	tri	129-153	129-153	5	13.45	0.442105	0.671	13.767	0.568421	0.781
PIE149	di	201-219	201-229	8	4.3796	0.5	0.778947	5.3527	0.636364	0.874459		VIT026	tri	251-268	255-268	1	13.872	0.515789	0.805	11.982	0.474227	0.759
PIE150	di	170-198	170-190	2	5.108	0.545455	0.861472	4.7221	0.0909091	0.835498		average					8.8915	0.654544	0.689	9.36705	0.591594	0.6932
PIE151	di	164-176	164-194	2	3.2727	0.6	0.7	4.1969	0.727273	0.796537		PIE051	hexa	179-210	181-210	3	8.779	0.547368	0.672	8.738	0.546392	0.677
PIE152	di	257-279	257-271	2	4.9705	0.636364	0.844156	4.4654	0.454545	0.787879		PIE059	hexa	164-189	164-195	9	5.895	0.642105	0.659	10.461	0.783505	0.747
PIE153	di	212-230	212-226	3 or 4	5.6132	0.8	0.9	5.0505	0.636364	0.865801		PIE071	hexa	235-256	240-267	6	15.791	0.659574	0.904	15.953	0.685393	0.904
PIE163	di	220-240	220-246	1 or 3	4.0088	0.9	0.752632	5.0633	0.818182	0.839827		PIE081	hexa	175-200	180-200	9	5.874	0.2	0.24	5.876	0.463918	0.506
PIE164	di	246-264	246-264	7	5.4514	0.8	0.889474	4.9287	0.545455	0.852814		PIE082	hexa	220-244	229-244	4	4.884	0.536842	0.446	3.876	0.536082	0.499
POR003	di	117-137	117-137	3	5.3147	0.428571	0.879121	5.0948	0.666667	0.869281		PIE088	hexa	184-213	183-213	4	16.452	0.357895	0.866	17.736	0.4	0.831
POR014	di	164-192	164-186	5	5.1084	0.5	0.826316	4.6834	0.272727	0.800866		PIE089	hexa	257-272	263-272	12	8.808	0.521277	0.771	7.98	0.484536	0.659
POR015	di	128-144	128-144	1	4.3079	0.7	0.789474	4.1474	0.363636	0.792208		PIE127	hexa	139-152	139-152	7	3	0.305263	0.355	3.985	0.340206	0.387
POR017	di	137-143	poor amplification	6	3	0.333333	0.6	-	-	-		average					8.68538	0.471291	0.614125	9.32563	0.530004	0.65125
POR019	di	176-184	172-184	2	4	0.5	0.75	4.1865	0.571429	0.78022		2: Allele Richness was rarefracted to a samplesize of 85 diploid individuals
POR022	di	144-162	144-158	2	4.3052	0.4	0.7	3.8242	0.454545	0.645022
POR024	di	172-184	176-188	6	4.318	0.4	0.768421	4.3086	0.545455	0.735931
POR025	di	117-145	113-133	12	5.3134	0.9	0.878947	5.499	0.454545	0.883117
POR026	di	157-165	157-165	10	3.5652	0.333333	0.69281	2.3983	0.1	0.573684
POR027	di	119-133	127-131	6	2.9494	0.272727	0.619048	2	0	0.571429
POR031	di	186-192	186-192	N.A.	2.9556	0	0.622222	2	0	0.666667
POR032	di	117-145	117-129	3	4.0088	0.555556	0.745098	2.9494	0.545455	0.619048
POR033	di	206-216	214-216	2	4.8205	0.375	0.85	2	0	0.666667
WAG066	di	164-194	176-222	1	5.9071	1	0.893939	6.0553	0.9	0.915789
WAG068	di	170-204	170-202	N.A.	6.303	0.833333	0.939394	4.9651	0.545455	0.852814
WAG070	di	306-320	312-322	N.A.	2.5948	0.444444	0.398693	4.0256	0.909091	0.779221
WAG071	di	279-305	279-301	1	5.3556	0.6	0.888889	4	0.25	0.75
WAG074	di	206-226	214-228	2	3.655	0.571429	0.747253	3.3821	0.111111	0.686275
WAG076	di	280-292	280-300	N.A.	4.5778	1	0.844444	5.2516	0.818182	0.857143
WAG078	di	328-348	332-336	N.A.	4.9952	0.333333	0.849673	2.7234	0.0909091	0.584416
WAG079	di	308-330	308-332	11	5.2498	0.8	0.873684	6.3541	0.909091	0.935065
average					4.20361	0.508733	0.737833	4.06216	0.475517	0.726524
FIR002	tri	294-303	294-303	N.A.	2	0.666667	0.533333	3.5261	0.444444	0.660131
FIR005	tri	162-174	162-180	9	3.9704	0.777778	0.72549	4.9266	0.888889	0.843137
FIR006	tri	165	165	N.A.	1	0	0	1	0	0
FIR007	tri	86-155	97-160	N.A.	3	0	0.714286	3.8	0.166667	0.772727
FIR009	tri	147-156	147-153	2	3.1667	0.625	0.591667	2.4118	0.444444	0.392157
FIR010	tri	157-160	157-160	N.A.	1.8	0.2	0.2	1.4	0.1	0.1
FIR011	tri	172-178	172-178	7	1.9091	0.333333	0.30303	2.3758	0.555556	0.45098
FIR012	tri	258	258	N.A.	1	0	0	1	0	0
FIR013	tri	151-178	157-166	2	4.9477	0.444444	0.849673	3.6993	0.714286	0.703297
FIR014	tri	166-169	152-176	N.A.	1.5714	0.142857	0.142857	2.4526	0.1	0.363158
FIR016	tri	226-235	199-235	2	6.3077	0.857143	0.934066	5.5359	0.666667	0.882353
FIR017	tri	228	228	N.A.	1	0	0	1	0	0
FIR021	tri	205-220	194-221	6	5.5394	0.833333	0.893939	4.3778	0.8	0.755556
FIR022	tri	216-219	201-219	N.A.	1.8	0.2	0.2	2.2667	0.125	0.341667
FIR023	tri	213-228	201-225	10	4.6485	0.666667	0.80303	3.7556	0.4	0.733333
FIR024	tri	235	209-242	5	1	0	0	3.2424	0.166667	0.560606
FIR025	tri	206-215	203-215	N.A.	3.3	0.625	0.6	3.4848	0.833333	0.651515
FIR027	tri	211-235	211-223	6	4.25	0.7	0.8	4.02	0.87	0.77
FIR060	tri	162-165	poor ampliication	N.A.	1.9778	0	0.355556	-	-	-
FIR061	tri	147	147	N.A.	1	0	0	1	0	0
FIR062	tri	151-166	151-169	5	3.8319	0.5	0.752632	5.5385	0.714286	0.901099
FIR063	tri	160-169	160-169	N.A.	2.7843	0.111111	0.581699	2.2667	0.125	0.341667
FIR064	tri	188-194	188-191	N.A.	2.7802	0.428571	0.56044	2	0.5	0.530303
FIR065	tri	185-194	188-191	2	3.5055	0.285714	0.659341	2	0.714286	0.538462
FIR068	tri	164	159-164	N.A.	1	0	0	1.7667	0	0.233333
FIR071	tri	140-164	146-158	N.A.	4.4712	0.4	0.8	4.4062	0.5	0.794737
FIR074	tri	140-152	140-152	3	3.1965	0.545455	0.575758	3.1559	0.5	0.642105
FIR079	tri	192-204	192-204	2	3.9091	0.333333	0.666667	3	0.333333	0.733333
FIR080	tri	204-207	204-207	N.A.	1.9962	0.333333	0.503268	1.9778	0	0.355556
FIR082	tri	212-215	212-215	N.A.	1.9799	0.0909091	0.454545	1.9906	0	0.484848
FIR086	tri	198-222	198-225	N.A.	3	0	0.714286	2	0	0.666667
FIR092	tri	198	198	N.A.	1	0	0	1	0	0
FIR097	tri	185-194	191-194	N.A.	2.5505	0.4	0.484211	1.7636	0.272727	0.246753
FIR098	tri	201	201	N.A.	1	0	0	1	0	0
FIR101	tri	208	208	N.A.	1	0	0	1	0	0
FIR102	tri	196-199	190-199	N.A.	1.9959	0.272727	0.506494	2.4692	0.272727	0.450216
FIR103	tri	193-196	193-196	2	1.9997	0.285714	0.527473	2.5165	0.285714	0.472527
FIR115	tri	166-175	166-175	N.A.	2	0	0.428571	1.9778	0	0.355556
FIR117	tri	215-233	221-230	N.A.	5	1	0.933333	2.8182	0.333333	0.545455
FIR119	tri	197-203	197-203	N.A.	1.7636	0.272727	0.246753	1.5	0.125	0.125
FIR124	tri	230	230	N.A.	1	0	0	1	0	0
GOT061	tri	246-258	246-258	10	3.6708	0.7	0.763158	3.7764	0.545455	0.727273
GOT062	tri	200-209	200-209	N.A.	3.27	0.54	0.68	3.21	0.91	0.66
GOT063	tri	246-252	246-249	N.A.	2.0526	0.3	0.278947	1.3636	0.0909091	0.0909091
GOT068	tri	193-214	193-211	N.A.	4.9407	0.5	0.852632	3.5663	0.545455	0.727273
PIE027	tri	187-202	187-208	3	4.5282	0.4	0.826316	6	0.75	0.925
PIE035	tri	177-204	177-204	6	4.9705	1	0.844156	6.4667	1	0.941667
PIE037	tri	196-199	196-199	11	2	0.142857	0.538462	2	0	0.533333
PIE168	tri	215-221	215-221	N.A.	1.6061	0.181818	0.17316	1.7273	0.181818	0.177489
PIE171	tri	251-272	251-275	2	4.8725	1	0.849673	4.2256	0.7	0.789474
PIE175	tri	164-188	158-188	8	5.799	1	0.909091	5.4794	0.909091	0.87013
PIE179	tri	234-243	225-249	N.A.	3.5616	0.6	0.726316	5.5713	0.909091	0.896104
PIE183	tri	167-185	167-182	N.A.	4.2444	0.3	0.784211	4.4062	0.5	0.794737
PIE187	tri	221-227	218-227	N.A.	2.9798	0.166667	0.712121	3.3916	0.285714	0.692308
PIE188	tri	118-133	118-130	4	3.2458	0.636364	0.69697	4.1418	0.6	0.794737
PIE189	tri	180-195	180-201	3	4.3266	0.6	0.810526	3.5139	0.818182	0.692641
PIE192	tri	148-151	148-151	3 or 7	1.807	0.1	0.268421	2.1273	0.363636	0.324675
POR001	tri	115-121	115-127	2	2.9071	0.666667	0.666667	3.3224	0.727273	0.679654
POR012	tri	125-140	poor amplification	6	3.3516	0.571429	0.648352	-	-	-
POR016	tri	141-147	144-147	6	2.2974	0.222222	0.385621	1.7636	0.0909091	0.246753
POR018	tri	122-143	122-137	6	3.0033	0.555556	0.542484	2.0909	0.272727	0.25974
POR020	tri	115-133	115-133	12	4.039	0.555556	0.72549	4.5578	0.545455	0.818182
POR021	tri	120-129	117-129	6	2.8414	0.555556	0.647059	3.186	0.363636	0.670996
POR023	tri	161-182	155-176	2	4.6909	0.833333	0.863636	3.9701	0.555556	0.771242
POR029	tri	134-164	146-161	4	3.9	0.625	0.675	3.3579	0.6	0.573684
POR030	tri	111-120	111-120	5	3.5333	0.75	0.608333	4.1488	0.555556	0.803922
POR034	tri	184-190	184	6	2.9545	0.5	0.7	1	0	0
POR042	tri	124	124	N.A.	1	0	0	1	0	0
POR046	tri	133	133	6	1	0	0	1	0	0
POR050	tri	135-141	135-141	N.A.	2.9018	0.888889	0.660131	2.7871	0.818182	0.593074
POR054	tri	215-218	215	N.A.	2	0.2	0.555556	1	0	0
WAG060	tri	228-255	228-264	9	4.9952	0.888889	0.849673	5.8235	0.818182	0.904762
WAG062	tri	342-348	333-348	2	2.8909	0.833333	0.621212	3.6939	0.5	0.747368
WAG063	tri	316-343	310-340	2	5.6615	0.5	0.9	5.7598	0.363636	0.896104
WAG064	tri	137-149	137-152	9	3.4848	0.666667	0.651515	3.844	0.636364	0.766234
WAG065	tri	286-292	286-295	8	2.4331	0.555556	0.542484	2.7227	0.454545	0.606061
average					2.95677	0.40616	0.526313	2.95161	0.383294	0.505051
GOT049	hexa	174-186	174-186	N.A.	2.2121	0.363636	0.329004	2.2121	0.363636	0.329004
GOT055	hexa	246	246-252	N.A.	1	0	0	1.6061	0.181818	0.17316
GOT067	hexa	214-238	214-232	9	4.8444	0.272727	0.857143	3.4894	0.0909091	0.69697
PIE058	hexa	276-408	300-408	N.A.	6.2333	0.375	0.933333	4.9557	0.428571	0.813187
PIE077	hexa	245-257	245-257	N.A.	2.2876	0.181818	0.437229	2.7263	0.454545	0.554113
PIE088	hexa	197-209	197-203	4	2.9494	0.181818	0.619048	3.2929	0.272727	0.645022
average					3.25447	0.229167	0.529293	3.04708	0.298701	0.535243
FIR019	penta*	209-224	209-224	1	5.9071	0.666667	0.893939	7	1	0.964286
* also 3bp variation detected
1: Allele Richness was rarefracted to a sample of 8 diploid individuals
