# Supplementary material for: Comparative mapping in the Fagaceae and beyond with EST-SSRs
Source: BMC Plant Biol. 2012 Aug 29;12:153. doi: 10.1186/1471-2229-12-153 (PMC3493355; doi:10.1186/1471-2229-12-153)
Supplement: Additional file 13 — List of the all mapped SNPs, annotation and map location. [file 1471-2229-12-153-S13.xlsx]

## Sheet: Feuil1
Additional file 12: List of the all mapped SNPs, annotation and map location.
Short name ID	SNP name	Set	SNP type	Sequences	Method used for genotyping	Annotation BlastX	Candidate gene category	ID in Oak_Contig v1	E_value in Oak_Contig v1	Parental map assignment	Linkage group assignment	ID Analysis (*)
EST15YN	EST15YN	2	C/T	ATCAGCTGCCCTGAGCAACATCATTCACCTTCAACACTTTCTGTGATAAATCATGGTCAACAAAAGCATGAAGCAGAGTTAAAGTATCCTCAAAGGATACGTAGGCTAAATATATTTCCAGCCAGTAAAGCTGAGGACCTACAACCTATTGATCGATTCGTTGTGGAAGAGTATCTCCTAGATGTGCTTTTCTTCTTTAATGGCAG----TCGAAAGGAATGTGCTTCTTTCATGGTTGGCCTGCCTGTACCTTTCAGATATGAGTATCTTATGGCAGAGACTATTTTCTCCCAGTTACTTATGCTTCCACAACCCCCTTTCAAGCCAATATATTACACACTGGTCATCATTGACCTCTGTAAGGCTCTTCCTGGGGCCTTTCCTGCAGTTGTAGCAGG…	Primer extension	Mutant reduced in stomatal conductance, negative regulator of ABA signalling	Drought stress	GGFEK7Q01CP7CD.l.qs.1	0	A4	LG1	5
EST15YN	EST15YN	2	C/T	ATCAGCTGCCCTGAGCAACATCATTCACCTTCAACACTTTCTGTGATAAATCATGGTCAACAAAAGCATGAAGCAGAGTTAAAGTATCCTCAAAGGATACGTAGGCTAAATATATTTCCAGCCAGTAAAGCTGAGGACCTACAACCTATTGATCGATTCGTTGTGGAAGAGTATCTCCTAGATGTGCTTTTCTTCTTTAATGGCAG----TCGAAAGGAATGTGCTTCTTTCATGGTTGGCCTGCCTGTACCTTTCAGATATGAGTATCTTATGGCAGAGACTATTTTCTCCCAGTTACTTATGCTTCCACAACCCCCTTTCAAGCCAATATATTACACACTGGTCATCATTGACCTCTGTAAGGCTCTTCCTGGGGCCTTTCCTGCAGTTGTAGCAGG…	Primer extension	Mutant reduced in stomatal conductance, negative regulator of ABA signalling	Drought stress	GGFEK7Q01CP7CD.l.qs.1	0	QS21	LG1	5
ESTC2H4	ESTC2H4	2	NA	TTTTTTTTTTTTTTTTTTGGTTTTTCATAAACTATGAAGAGGGGGAGAGGAGCCGCGGCTAATAAAACACCGGCACCGGCGGTGGCACCGGCGGTACCCACGGCCGATAAAGAACAGAGATATAGAGGAGTAAGGAAGAGACCGTGGGGAAGATTCGCTGCCGAGATCAGAGACCCGTGGAAAAAAACGAGAGTCTGGCTCGGCACTTTCGATTCAGCCGAAGACGCCGCTCGCGCCTACGACGCCGCGGCTCGTAGACTCCGCGGCCCTAAGGCCAAGACTAATTTCCCTCTCTCCTCCTCCTCCTCCCCTAATATTCATCACCAACAACAACAACAGCAACACCT---CCTTAACCGCACCGCCAACTACGGTGGTCCGCCGTTTTTAGATCATCAT…	SSCP	Ethylene-responsive transcription factor	Hypoxia stress	GGFEK7Q01B5TQB.l.qs.1	9e-57	3P	LG8	5
3CT1222	3CT1222eSingPet-1549	1	C/T	CTACCATTCAAATACCAGCCCAACTTACTCCATTGGACAGGGAGGCAAGGGTCCTGAGATACAGAGAGAAAAAGAAGACAAGGAAGTTTGAGAAAACAAT[C/T]AGGTATGCTTCAAGGAAGGCCTATGCAGAGACCAGACCCCGGATCAAGGGCCGATTTGCTAAGAGGACGGATGTAGAAGTTGAAGTGGATCAGATGTTCT	Illumina_GoldenGate (in vivo)	COL2: (constans-like 2); transcription factor/ zinc ion binding	Bud burst	GGFEK7Q01DHLL9.l.qs.1	4e-21	QS28	LG2	5
3CT1222	3CT1222eSingPet-1261	1	A/C	GTATGAAAATCATTCCAAAAAAAAAAAAAAAAAAAATTGTGAATGAAGACATGGTTCTGTTGCAAACATGAATTACTTTTCCCATCTATTTCAACTATGA[A/C]TTGTGAAAATTACAAATCGCATATCTCCCTCCTATGCTGATTAATAACCACAAGTATTTTCTGTGATAATATAATTAGGTCTCTGTTTCATCCATGGATG	Illumina_GoldenGate (in vivo)	COL2: (constans-like 2); transcription factor/ zinc ion binding	Bud burst	GGFEK7Q01DHLL9.l.qs.1	4e-21	QS21	LG2	5
5CT6938	5CT6938eSingPet-659	1	G/T	NTAGGCTGATANAGTTGATTTTTTTTTNCTTTCTTTTTTAATTACGTAATTCTGATTATTGTTTACTCTGTTAGTCANTGAACTTAGATTTCAATCACAA[G/T]TAAGCTAACAATTAACAAGATTTTCAAGTCTGAAGCTTTTTGTTTTTTNNNTTTTTGGTTAAAAAGTTAAATAGTAAAGTTGGCGATTTGTTTTGCNCAG	Illumina_GoldenGate (in vivo)	Gigantea: implicated in flowering time	Bud burst	GGFEK7Q01BWK9O.l.qs.1	2e-34	3P	LG2	5
5CT6938	5CT6938eSingPet-182	1	A/G	AAAAANNNGGGAAAGAATTTTATTTTTCTCATTTTACATCACAGTATTTCAGAGTTAAAAATATCTCAAGATTTTTTNNCCTTCAGATATCAGCTTCCAG[A/G]GAGGCACCTGTAGGTACTTGTNATTATTTTCTNTTTTTTGTTTNNTNNNNTTTTTTTTTTTTTTTTTTTNCNNTGCTTGTTANAANAAAAAAAAANTTAT	Illumina_GoldenGate (in vivo)	Gigantea: implicated in flowering time	Bud burst	GGFEK7Q01BWK9O.l.qs.1	2e-34	QS28	LG2	5
5CT6938	5CT6938eSingPet_659	1	G/T	NTAGGCTGATANAGTTGATTTTTTTTTNCTTTCTTTTTTAATTACGTAATTCTGATTATTGTTTACTCTGTTAGTCANTGAACTTAGATTTCAATCACAA[G/T]TAAGCTAACAATTAACAAGATTTTCAAGTCTGAAGCTTTTTGTTTTTTNNNTTTTTGGTTAAAAAGTTAAATAGTAAAGTTGGCGATTTGTTTTGCNCAG	Illumina_GoldenGate (in vivo)	Gigantea: implicated in flowering time	Bud burst	GGFEK7Q01BWK9O.l.qs.1	2e-34	QS29	LG2	5
AIP	AIP-105	1	C/T	TTTGAAAGTTTGGAGGCTGGACTCTGCTGGTTTGATCACATCAGTCGTTTTAATATATATTTGCACATNCTNCAATGGCACATCATGCTAATGACCTGAA[C/T]AAAGTAAGCATAGCCTGCCTCAATTGACAGGCATATGGTAGCATGGATGCCTGGAGACTTGAAGAATGAGGCTATAGCCATAGAAATTGTTTGAGGTGTA	Illumina_GoldenGate (in vivo)	Auxin induced protein	Bud burst	GGFEK7Q01ANXJV.l.qs.1	2e-51	3P	LG6	5
CL1146	CL1146CT1379CN1741_contig1379-135	1	C/A	GATCTAATATATAACCGGAGAGCAAGTCATAACTAAGAAACTGATCAATACAATTCTTAATTACCATTTTGTGTAATCCAGCTGTTCTAGAACCAGTTAC[C/A]NTTATCAGGAAATTATAACAAAACTGTACAAGAAGATNCTACATCTATACATGCTAAAGCTTCAGACCCTTTTGATTCACATCCACTGTTGAGCTATCAGCA	Illumina_GoldenGate (in silico)	Unknown	Bud burst	GGFEK7Q01A4TKY.l.qs.1	0	QS29	LG6	5
CL1295_1026_628	CL1295CT1553CN1959_CHZFP_1026-628	1	C/T	ATGGGAATAAGCCTATTGATTTGATTGCTCCTGCTTCGAAGTCACCATCCAATTCAAGAAGAAAGGCGNTGGAGTTGGTTCTGAAAGGTGACAATTCAGT[C/T]GGGGAANGTGACCAGTTTTTGACTGAAGAGGAAGAANTGCAAAGGAGTGTGATAACTCAAGGAACTGAGAAGAAAGAATATCCCATTGACATATCGCTGC	Illumina_GoldenGate (in silico)	Hypothetical CYS-3-HIS zinc finger protein	Bud burst	GGFEK7Q01E6OEH.l.qs.1	2e-12	3P	LG8	5
CL15	CL15CT17CN21_contig17-908	1	C/T	TATCTGAAAACAAGTCACAGGTTGATGGAGGNAAAGGAAGATTCTTGTTTAGACCTGATGTTGTAGGCCCTTCAGGTTTGACACCACTTCACATTGCAGC[C/T]GGTAAAGATGGCTCTGAGAATGTATTGGATGCATTAACTGATGATCCAAAAATGGTGGGAATTGAAGCGTGGAATAGCGCTCGTGACAGCACAGGTTCCA	Illumina_GoldenGate (in silico)	Squamosa-promoter binding protein-like 1	Bud burst	GGFEK7Q01A7P70.l.qs.1	0	A4	LG12	5
CL15	CL15CT17CN21_contig17-908	1	C/T	TATCTGAAAACAAGTCACAGGTTGATGGAGGNAAAGGAAGATTCTTGTTTAGACCTGATGTTGTAGGCCCTTCAGGTTTGACACCACTTCACATTGCAGC[C/T]GGTAAAGATGGCTCTGAGAATGTATTGGATGCATTAACTGATGATCCAAAAATGGTGGGAATTGAAGCGTGGAATAGCGCTCGTGACAGCACAGGTTCCA	Illumina_GoldenGate (in silico)	Squamosa-promoter binding protein-like 1	Bud burst	GGFEK7Q01A7P70.l.qs.1	0	11P	LG12	5
CL15	CL15CT17CN21_contig17-908	1	C/T	TATCTGAAAACAAGTCACAGGTTGATGGAGGNAAAGGAAGATTCTTGTTTAGACCTGATGTTGTAGGCCCTTCAGGTTTGACACCACTTCACATTGCAGC[C/T]GGTAAAGATGGCTCTGAGAATGTATTGGATGCATTAACTGATGATCCAAAAATGGTGGGAATTGAAGCGTGGAATAGCGCTCGTGACAGCACAGGTTCCA	Illumina_GoldenGate (in silico)	Squamosa-promoter binding protein-like 1	Bud burst	GGFEK7Q01A7P70.l.qs.1	0	QS28	LG12	5
CL2265	CL2265CT2611CN3188_contig2611-683	1	G/T	AGAAATAAGCATAATCTCTTCCTTTATAGAATGAGTTTGCAATATTCCATGTAAAAACACAAGCGTAATTTGTGTATCTATGTGCATGTATTCATGTGTA[G/T]NTTGGGTTTATATTATGGATATCAATTTTCTAAG	Illumina_GoldenGate (in silico)	Hemoglobin II	Bud burst	GGFEK7Q01DVGVE.l.qs.1	0	3P	LG11	5
CL2265	CL2265CT2611CN3188_contig2611-580	1	A/T	GTGGTCGCCGGAGATGAAGATTGCATGGGGGGAAGCTTATGATCAGTTGGTTGCGGCTATCAAATCTGAATCGAAGCCTTCCTCTTAGACTTCTGGAATA[A/T]ATAGAAATAAGCATAATCTCTTCCTTTATAGAATGAGTTTGCAATATTCCATGTAAAAACACAAGCGTAATTTGTGTATCTATGTGCATGTATTCATGTG	Illumina_GoldenGate (in silico)	Hemoglobin II	Bud burst	GGFEK7Q01DVGVE.l.qs.1	0	QS21	LG11	5
CL2394	CL2394CT2758CN3363_contig2758-1142	1	C/T	CACAGCATGGCCCAGCAGGAGCTGGATAACCACGATGATCTGTCTNTGAAANACAATGCAGATGCAGCTCCTCAATGTGGATCATCAAATTTGTTAAGTG[C/T]GTCCCTTGAAGGAAATGCTGGCAGTCCCAGTTTGAATGGAAGTGCCTCAGGAAGCAACCANGGGAGCAATGGGCAGAATGGAAGCAACCACGGGAGCAAT	Illumina_GoldenGate (in silico)	Putative pseudo-response regulator.	Bud burst	GGFEK7Q01BFSKD.l.qs.1	e-116	3P	LG8	5
CL2394	CL2394CT2758CN3363_contig2758-1203	1	C/T	ATGCAGCTCCTCAATGTGGATCATCAAATTTGTTAAGTGNGTCCCTTGAAGGAAATGCTGGCAGTCCCAGTTTGAATGGAAGTGCCTCAGGAAGCAACCA[C/T]GGGAGCAATGGGCAGAATGGAAGCAACCACGGGAGCAATGGGCAGAATGGAAGCACTGCCACTTTNAATGCTTCAGGANCAAATATGGAAAGTGATAATG	Illumina_GoldenGate (in silico)	Putative pseudo-response regulator.	Bud burst	GGFEK7Q01BFSKD.l.qs.1	e-116	A4	LG8	5
CL2394	CL2394CT2758CN3363_contig2758-1389	1	A/G	TGGAAAGTGATAATGGGATCNCTGGAGAAGGNGAAGCAAGTGGNATAATNGGATTTACAAGCAGAAGTGGAATTGATCCAGACCGTGTTGCACTAAGAGA[A/G]GCTGCTTTAAACAAATTCCGCCAGAAGAGGAAAGAGAGATGCTTTGAGAAAAAGGTCCGATACCAGAGCAGGAAGAAACTGGCAGAACAGAGACCACGTG	Illumina_GoldenGate (in silico)	Putative pseudo-response regulator.	Bud burst	GGFEK7Q01BFSKD.l.qs.1	e-116	11P	LG8	5
CL2598	CL2598CT2980CN3638_contig2980-905	1	A/T	CAATAATAGTTTGAGGGGTACTTTAAAATGGTTTGAGCATGTCTTCTAACGCTGTTGTTTTTGCTTTGGCTTAGTGTTGTAAGTGGAAGTAGGGCTTGTA[A/T]CTAGGGTGACTGGGGGTGTGGAAGACTTTTGTTGGATGGTCTTGAGGGTTAAAAATTAAACCAGACCCCTCTTAAAACTTTTTGACAACCTTTTGTTTCT	Illumina_GoldenGate (in silico)	Unknown	Bud burst	GGFEK7Q01BL7AV.l.qs.1	0	3P	LG2	5
CL3876	CL3876CT4377CN5219_contig4377-692	1	A/T	TGTACTAGTTTTTTCAAACAGTACCATTANCAAATGCACGCCAAGGNCTGTAGCCTACTTTTTTTTGTTTTTNAATGTATCAAGATTCACATGATANTCA[A/T]CCTCCATCTCTATTGTTGTGATGAAATAAGTATGGCTAGTAAGAAATAAGTATGANNNNNTGTGTTAACTAATTAGGGCATGTTTNNTAGACTGTAATAG	Illumina_GoldenGate (in silico)	Unknown	Bud burst	GGFEK7Q01BD7FJ.l.qs.1	0	QS21	LG1	5
CL4	CL4CT5CN7_contig5-751	1	C/T	GTGATGAAGTTAATATGGAAGTTCTTCCTTGACTCTAAATCAGACAACAACCTTTTCAAGTCCGACCTTGTCACTCGACTAAGCACACCTGCATCATCAA[C/T]TACNTAAGTTTCTTTAGGTGGCCCCTCATTAAGTANATCAAACTCAGAAGCTAGTGCATTGCCACTAGGCAAGAGTGGNCTAAAGTTGAGTGCTAGAGTG	Illumina_GoldenGate (in silico)	Unknown	Bud burst	na	na	A4	LG3	5
CL4	CL4CT5CN7_contig5-477	1	C/G	GGCAGCTACTAGCCTTTTGGCACTGCTATAGACAGCTTCATTGTACTTTTCTTCTGTAGCCAATACAGGAAGGTTTTCTGATACAGTGGCATCAAGAATA[C/G]TTTCTCCAACAGCTTGGACAAATGCAGGTCCACCTGTTACTGCCCCNTCCTTTTGACTGGTAACAAGCACAACTATGCCCTTATCATTCCCCTCTTCAAC	Illumina_GoldenGate (in silico)	Unknown	Bud burst	na	na	QS28	LG3	5
CL4497	CL4497CT11450_contig2-443	1	C/T	ACTCCTTCAGATTCTCCATCTCATGGTCCAGATTGTTCCCAANGGGNAAAGTAAGTGGGGGAGTNAACCCAAAAGCTGTGACTTTCTACAACAACCTCAT[C/T]AACGAGCTCCTCTCCAATGGTNTCACACCCTTTGTGACTTTGCTCCATTTTGATACTCCCCAAGCACTAGATGAGGAGTATGGTGCATTCTTAANCCCCA	Illumina_GoldenGate (in silico)	Cyanogenic beta-glucosidase precursor	Bud burst	GGFEK7Q01CP227.l.qs.1	3e-06	11P	LG4	5
CL4801	CL4801CT5398CN6367_contig5398-629	1	A/G	AAATTATCCTTGTGCTTNTGGTAGGCAATATTATGGCCGTGGTCCAATCCAACTTTCGTGGAACTACAATTATGGGCGGTGTGGAAAGGCCATAGGAGTG[A/G]ATCTATTGAACAACCCAGACCTTGTGGCCACTGATCCAGTAATTTCATTNAAGACAGCAATTTGGTTCTGGATGACTCCNCAATCACCAAAGCCATCATG	Illumina_GoldenGate (in silico)	Unknown	Bud burst	GGFEK7Q01AMLXW.l.qs.1	3e-58	A4	LG11	5
CL4801	CL4801CT5398CN6367_contig5398-146	1	A/T	TTCTCTTTGTTGTTGTCTTCATTCCAAGGAGGCTTAGCTGAGCAATGTGGTACGCAAGCAGGGGGTGCTCTTTGCCCAGGTGGGCAGTGCTGCAGCCAGT[A/T]TGGCTGGTGTGGCACCACGCCTGATTATTGCAACACTGGTTGTCAAAGCCAATGTGGTGGTGGTAGTGGAGGAGGNGGAGATATTGGTGGTATAATTTCA	Illumina_GoldenGate (in silico)	Unknown	Bud burst	GGFEK7Q01AMLXW.l.qs.1	3e-58	11P	LG11	5
CL4801	CL4801CT5398CN6367_contig5398-523	1	A/G	TGAAACTACCGGGGGATGGCCAAGTGCACCTGATGGCCCATANCTCTTGGGGGTATTGCTATCTTAGGGAACAAAATCCTGGATCATCATATTGTGCATC[A/G]GATCCAAATTATCCTTGTGCTTNTGGTAGGCAATATTATGGCCGTGGTCCAATCCAACTTTCGTGGAACTACAATTATGGGCGGTGTGGAAAGGCCATAG	Illumina_GoldenGate (in silico)	Unknown	Bud burst	GGFEK7Q01AMLXW.l.qs.1	3e-58	QS21	LG11	5
CL4801	CL4801CT5398CN6367_contig5398-802	1	A/T	TGACTCCNCAATCACCAAAGCCATCATGCCATGATGTAATCACCGAAAGATGGAACCCGTCTGGTGCTGATAGTGCAGCTGGTCGGTCTCGCGGCTATGG[A/T]ACCATCACAAACATCATCAATGGTGGCATTGAGTGTGGTAAAGGTTGGAATGCTAAGGTGGAGGATCGCATTGGATTCTATAAGAGGTATTGTGACATTC	Illumina_GoldenGate (in silico)	Unknown	Bud burst	GGFEK7Q01AMLXW.l.qs.1	3e-58	QS28	LG11	5
CL530	CL530CT662CN859_contig662-58	1	A/C	TTGGGATTTGAGCAANACATTACAAAATGTCTCACCACGGAAATCATCATCATACTC[A/C]ACCCCACGCTGTGGGACATCATGGAGGACATGGACATGGACTTGGTCATGGCGGAAGAGGAGGCCATTGTCTTGGTGGCGGTGGGCATCACGGCGGTCAT	Illumina_GoldenGate (in silico)	Unknown	Bud burst	GGFEK7Q01CHR0A.l.qs.1	e-117	3P	LG4	5
CL530	CL530CT662CN859_contig662-434	1	C/T	GTCACGGCGGAGTACATCACCNGCATGCTCATCGTGNTGGCAGAAGACATNACCCACATGGTCATGGCGGAGGACATCATCCACATGGTCAGCATGGAGG[C/T]NGAGATGGACAACAAGACGTTCTTTTGTTAACTATGTGATAGNTTTTTTNAACACCGATAGGCTATAGCNGGTGNACGTGGTGACAGATANTTNGGCGGC	Illumina_GoldenGate (in silico)	Unknown	Bud burst	GGFEK7Q01CHR0A.l.qs.1	e-117	A4	LG4	5
CL753	CL753CT931CN1176_contig931-647	1	C/T	GGTCAAACACCTTCTCAGCAATATATTTCTGTTGAAGGGTGGCACCCTTTTGTTGCACCTTATCAGGGTGGATGCACAAGGTTGCCTTCCTATATGCCTT[C/T]TTAACTGCGGGCCCTGTAATCATATCAGTCAAAGAAACTGGCTGCCAACCACATTCAGGCCAGAGTACATATTGCATAGTTGAGAGCAAAGCACGCAAAT	Illumina_GoldenGate (in silico)	Hypothetical J-domain protein	Bud burst	GGFEK7Q01D3UJT.l.qs.1	0	QS28	LG10	5
CL753	CL753CT931CN1176_contig931-181	1	A/G	TACACATGATGGTATACATATAATAAATGAATTGTTCTATATCACAAAAGTACAAAAAGANNTTACAAAAAACAGACTGGCCTTCTCACTGAAGTGAGGT[A/G]ACATAATGAAATTGGCATGGGCTTGATGCCAAGAAAATACTACTCTACATCAACTGGCCATTCTGAACTTCATACTCAGATCTTGGAGCCCTNATAACCC	Illumina_GoldenGate (in silico)	Hypothetical J-domain protein	Bud burst	GGFEK7Q01D3UJT.l.qs.1	0	QS29	LG10	5
CL775	CL775CT957CN1211_contig957-44	1	A/T	CGGGGAAGTAAAATCTTTATAAAAGAAAAATTGCAAGTAAAAT[A/T]GGCAGTGAGTGAAGTGTGAAGATTNGGAGAGAAAGGGAAATGGCAAAAGNCGGAGAGGTNGTGTGCGTGACNGGAGGTAGCGGGTGCATTGGATCCTGGC	Illumina_GoldenGate (in silico)	Dihydroflavonol-4-reductase	Bud burst	GGFEK7Q01AFL20.l.qs.1	0	A4	LG1	5
CL775	CL775CT957CN1211_contig957-1101	1	G/T	GCAAATTATCAAGGAATCTGTTGAGAGTTTGAAGAGCAAAGGATTTATTTCTTGAATGCTAGCTACAGTNTTCACGAACACTTTAGGGATCTATTTATCT[G/T]GTGAATTATTGGTGAGGATTTGTAGTATTATTATGAACAATTGTAGCCAATGAATTATGGTTTCTCAATGTAGCTTGGATCTCCTTGTAATCCTGTCCCT	Illumina_GoldenGate (in silico)	Dihydroflavonol-4-reductase	Bud burst	GGFEK7Q01AFL20.l.qs.1	0	QS28	LG1	5
CL775	CL775CT957CN1211_contig957-929	1	A/G	ACTTGTGTGTTGAAGCTATATCACATTATGGNGATTTTGTAGCAAAGGTTGCTGAACTTTACCCTGAATATAAAGTTCCAAGGTTGCCAAAGGATACTCA[A/G]CCTGGGTTGCTGAGGGCGAAGGATGGAGCTAAGAAGATGATGGACTTGGGCTTACAATTTATTCCTATGGAGCAAATTATCAAGGAATCTGTTGAGAGTT	Illumina_GoldenGate (in silico)	Dihydroflavonol-4-reductase	Bud burst	GGFEK7Q01AFL20.l.qs.1	0	QS29	LG1	5
CL8431	CL8431CT9429CN11354_contig9429-111	1	C/T	TTCTGNAACAANTGTGACACGCAACACAAGCAATTATGGCCAACAAAGAGATGGAAGTGNNNAAGGGTGTGGACCTAAACAGGTACATGGGACGGTGGTA[C/T]GAGATAGCTTCATTCCCATCAAGGTTTCAGCCCAAGAATGGTGTGAACACAAGGGCTACATACACTCTGAGAGAGGATGGGACTGTGAATGTGCTGAATG	Illumina_GoldenGate (in silico)	Apolipoprotein D.	Bud burst	na	na	3P	LG2	5
CL8431	CL8431CT9429CN11354_contig9429-111	1	C/T	TTCTGNAACAANTGTGACACGCAACACAAGCAATTATGGCCAACAAAGAGATGGAAGTGNNNAAGGGTGTGGACCTAAACAGGTACATGGGACGGTGGTA[C/T]GAGATAGCTTCATTCCCATCAAGGTTTCAGCCCAAGAATGGTGTGAACACAAGGGCTACATACACTCTGAGAGAGGATGGGACTGTGAATGTGCTGAATG	Illumina_GoldenGate (in silico)	Apolipoprotein D.	Bud burst	na	na	11P	LG2	5
CL8431	CL8431CT9429CN11354_contig9429-111	1	C/T	TTCTGNAACAANTGTGACACGCAACACAAGCAATTATGGCCAACAAAGAGATGGAAGTGNNNAAGGGTGTGGACCTAAACAGGTACATGGGACGGTGGTA[C/T]GAGATAGCTTCATTCCCATCAAGGTTTCAGCCCAAGAATGGTGTGAACACAAGGGCTACATACACTCTGAGAGAGGATGGGACTGTGAATGTGCTGAATG	Illumina_GoldenGate (in silico)	Apolipoprotein D.	Bud burst	na	na	QS28	LG2	5
CL8441	CL8441CT11647_contig8-429	1	A/G	TGGGANTTCANGGNATCGCTNGGGCCTTTGGTGGCATGATCTTNGCTCTTGTCTACTGTACCGCTGGCATCTCAGGGGGTCACATAAACCCAGCCGTGAC[A/G]TTTGGGCTATTTCTGGCGAGGAAACTNTCATTGACAAGAGCAGTGTACTACATAGTGATGCAGTGCCTGGGTGCAATTTGTGGTGCTGGGGTTGTGAAAG	Illumina_GoldenGate (in silico)	Probable aquaporin PIP1.4	Bud burst	GGFEK7Q01A5XVB.l.qs.1	0	3P	LG8	5
CL8450_11857	CL8450CT11857_contig239-509	1	A/G	GTGTCAAGTTCGGTGAGNCTGNTTGGTTCAAGGCTGGAGCCCAAATCTNCNGNGAGGGTGGGCTTGACTACTTGGGCAACCCAAGCTNGATCCATGCACA[A/G]AGCATTTTGGCCATCTGGGCCACNCAGNTTATCTTGATGGGTGCTGTNGAGGGTTANCGTATTGCNGGTGGNCCACTTGGTGNGGTGACTGACCNNCTTT	Illumina_GoldenGate (in silico)	Chlorophyll A-B binding protein 7	Bud burst	na	na	QS28	LG5	5
CL8450_11830	CL8450CT11830_contig209-503	1	A/G	TCAAGAAANCAAAGGATGANAAGAAGGCAAAGAAGGCAGAAGTAGTTGCCAAAACACAGNAGTCGCAGGGTAAGNGTAGCAATCCCAAGGGAGCTGCACC[A/G]AAGGGNCCTAAGCTTGGAGGTGGTGGTGGAAAGCGCTGAGCCNCTGTTTTGTTNGTATTTTCTTTTNATGGAGTAACAGTTAGTANAATCTTTCNTTTTT	Illumina_GoldenGate (in silico)	60S ribosomal protein L24	Bud burst	GGFEK7Q01A57PH.l.qs.1	0	QS21	LG7	5
CL8450_11830	CL8450CT11830_contig209-627	1	A/G	TGGTGGAAAGCGCTGAGCCNCTGTTTTGTTNGTATTTTCTTTTNATGGAGTAACAGTTAGTANAATCTTTCNTTTTTGAATGCTGTGTAAGAATTGATTG[A/G]TCTTGTTGCAATCATTTTTCNCNGTCTTTTTATCGTATGCCTGGCACCTGGTTGTTGAAGATGTTTAGTATTTAGTCGATTTTGGCGTTTAAN	Illumina_GoldenGate (in silico)	60S ribosomal protein L24	Bud burst	GGFEK7Q01A57PH.l.qs.1	0	QS28	LG7	5
CL8461_11998	CL8461CT11998_contig189-680	1	G/T	TGCTATTATATTTGCATGATTTTGTTATCTACCTTTAAATTTTTATCTTTNGTCTTCTGTGATGTACATTATTACATTAGACAAAGATTGAATTTCTGGG[G/T]AAGTAGCAAAAGCATACATGGAAATAGCAATCTTGAATCCATAAGTAATACTGTGGCAAGTAAAAATTAGGTATGTATATATAAATTTTAATTGCAGTAT	Illumina_GoldenGate (in silico)	Unknown	Bud burst	GGFEK7Q01A077A.l.qs.1	0	11P	LG10	5
CL8461_12009	CL8461CT12009_contig205-76	1	G/T	GCACTCTCTCACACTTATTTTTGCATNTCTCTCNTTTGCTTCAACACCTAGAGTTCTGTGACAATGGCGGGCGAG[G/T]TGGTTCTGTTGAATTTCTGGCCTAGCCTGTTTGGGTTGAGGGTCAGGATTGCTCTGGCTGAGAAGNGTATCAAGTATGAGTCCAAGGAAGAGGACTTGAG	Illumina_GoldenGate (in silico)	Early light-induced protein	Bud burst	GGFEK7Q01CTFMG.l.qs.1	1e-90	A4	LG6	5
CL8461_12009	CL8461CT12009_contig205-338	1	C/T	CTAGCATGCGAGTGCGTTGCATTGCAAAGAAAGAGCAACCAGAGTCTGTGACAACTTCAACACCCAAGGTCAGNACAAACTTCTTAGACTTGTTTGCATT[C/T]AGTGGGCCTGCACCAGAGAGGATCAACGGCAGGCTAGCAATGATAGGCTTTGTTNCNGCAATGGTAGTGGAGTTATCCAGTGGTGAGGATGTGTNTGCCC	Illumina_GoldenGate (in silico)	Early light-induced protein	Bud burst	GGFEK7Q01CTFMG.l.qs.1	1e-90	QS21	LG6	5
CL8461_12009	CL8461CT12009_contig205-338	1	C/T	CTAGCATGCGAGTGCGTTGCATTGCAAAGAAAGAGCAACCAGAGTCTGTGACAACTTCAACACCCAAGGTCAGNACAAACTTCTTAGACTTGTTTGCATT[C/T]AGTGGGCCTGCACCAGAGAGGATCAACGGCAGGCTAGCAATGATAGGCTTTGTTNCNGCAATGGTAGTGGAGTTATCCAGTGGTGAGGATGTGTNTGCCC	Illumina_GoldenGate (in silico)	Early light-induced protein	Bud burst	GGFEK7Q01CTFMG.l.qs.1	1e-90	QS29	LG6	5
CL8461_12031	CL8461CT12031_contig236-142	1	G/T	CAACACCTAGAGTTCTGTGACAATGGCGGGCGAGNTGGTTCTGTTGAATTTCTGGCCTAGCCTGTTTGGGTTGAGGGTCAGGATTGCTCTGGCTGAGAAG[G/T]GTATCAAGTATGAGTCCAAGGAAGAGGACTTGAGCAANAAGAGCCCTCTGCTTTTAGAGATGAACCCNATTATCAAGCAGATCCCAGTTCTCATNCACAA	Illumina_GoldenGate (in silico)	Probable glutathione S-transferase	Bud burst	GGFEK7Q01A9FRU.l.qs.1	0	11P	LG4	5
CL8461_12033	CL8461CT12033_contig241-291	1	C/T	GNTATGATCTTGAAACCTCTACAGGAAAATTCTCTGCCTTTTTTTCTGGTAGCTGTAGTTTTTCTCTTGAAGGGTCATATGAGTTGAAGTACAAGCCCAC[C/T]ATCANCGGGATCATAACAAAAGGGAAGCTTACAAGCTTGCAGNNTGTTAGTGTGAAGCTTTTNTTCTTCTGGGTTGACATTATTGAGGTCCGAAGGATTG	Illumina_GoldenGate (in silico)	Unknown	Bud burst	GGFEK7Q01ALP2Y.l.qs.1	0	3P	LG3	5
CL8461_12078	CL8461CT12078_contig305-316	1	A/G	GGTCTTCCCACGCAAAGGGAATTGTCCTAGAGAAGATAGGTANTGAGGCCAAACAGCCAAACTCTGCTATTAGGAAATGTGCTAGAGTTCANCTAATCAA[A/G]AATGGGAAAAAGATTGCTGCATTTGTCCCCAACGATGGTTGCTTGAACTACATTGAAGAAAACGATGAGGTTTTGATTGCTGGATTTGGACGTAAGNGTC	Illumina_GoldenGate (in silico)	40S ribosomal protein S23	Bud burst	GGFEK7Q01A4P64.l.qs.1	0	A4	LG7	5
CL8461_12097	CL8461CT12097_contig327-111	1	C/T	CTCTTCTCTTCTTCTTTTGATCCCCCNCCANCTCTNAAACTAGACCAGAAAGTAAAAGGAAAAATCCTTATCCCATGGCTACTGTCACCTCTGCNGCTGT[C/T]ACCATCCCATCGTTCACAGGCCTTAAGGCAGCTGGTGCGGNCAAAGTGAGTGCCACAGCTAAAGTCTCNTCAGTCTCTCCAGTCCCAAGGCTTAGCATTA	Illumina_GoldenGate (in silico)	Early light-induced protein	Bud burst	na	na	11P	LG2	5
CL8461_12097	CL8461CT12097_contig327-414	1	C/T	ATGGGTCATTGGCCTTTATTCCCAGCANCTTCAGCGTGNCCCCTGGAGAGAAGATAGTGTTCAAGAACAANGCAGGATTCCCCCACAACGTTGTTTTTGA[C/T]GAGGACGAAATTCCCGGTGGTGTCGATGCCGGAAAGATNTCCATGAGTGNGGAGGACCTCCTCAATGCNCCAGGAGAGACATACGCNGTGACCTTGACTG	Illumina_GoldenGate (in silico)	Early light-induced protein	Bud burst	na	na	QS21	LG2	5
CL8461_12097	CL8461CT12097_contig327-231	1	G/T	GCCTTAAGGCAGCTGGTGCGGNCAAAGTGAGTGCCACAGCTAAAGTCTCNTCAGTCTCTCCAGTCCCAAGGCTTAGCATTAAGGCTTCACTCAAGGATGT[G/T]GGTGTTGCTGTTGCAGCCACTGCTGCAAGTGTNATGCTTGCAAGCAATGNCATGGCTGCTGAGGTCTTGCTTGGTGGTGATGATGGGTCATTGGCCTTTA	Illumina_GoldenGate (in silico)	Early light-induced protein	Bud burst	na	na	QS29	LG2	5
CL8475_500	CL8475CT9726CN12257_contig9726-500	1	C/T	GGCATNATTTTGTTTTGCTTNTGATATNNTNGTTTTGTTAGTACTCNTGGCACTTTGCAAGTTCTAGTTTATGTTGCTCTTTTGGTTTTTCCCAACTGTN[C/T]TGGATATGGTTTTGTTTTAAGATGATATAATTTTTAANCNNNNNNNAN	Illumina_GoldenGate (in silico)	40S ribosomal protein S27	Bud burst	GGFEK7Q01A0JXJ.l.qs.1	0	QS28	LG2	5
CL8491	CL8491CT12155_contig4-535	1	C/T	ATTTTTGTTTATTTAGGTTGGTGGATGGAACTTTGAANCTTTNCTAATGTCATNGAGANGTTNCTTCNTGTTTGTTTCTTGATACAAGTATTTGGATTAT[C/T]AACATTNCATAGAAATGGATATTGAGCAAACTTAG	Illumina_GoldenGate (in silico)	Castanea sativa ribosomal protein L33	Bud burst	GGFEK7Q01AI7RI.l.qs.1	0	QS21	LG8	5
CL8502	CL8502CT9782CN12400_contig9782-380	1	C/T	AAGGAATTCAAGGATTTACCACCAGAGNGTGCATTNGCAGATTTTGTTCTCTGCAATTTGGTGCTTCATTTGGTTATTATGAATTTCCTTGGATAGATTG[C/T]AATCTATGGGCGTTCTGTAATGTTGTTCCTTGGACTTTTACTAGACTTGGCCATAAAGTAGTTATTGCCATTACTAGACTTTGCCATTGATGCTGCAATT	Illumina_GoldenGate (in silico)	Defender against cell death 1 (DAD-1)	Bud burst	qscs0003.h.03_3.1.l.qs.1	0	3P	LG12	5
CL8530	CL8530CT9819CN12489_contig9819-141	1	C/G	TTAATTCAGGAGTTTTGTAAGATTAAGTGGAAGTGAGTTAAAAAAAAAAAANTGGCNTCCACTTCATGTTTCTTGCACCACCATGCACTNACCACTCCCA[C/G]TAGAGCCTCATCATCACAGCGCCAAGTGCCAAACATGAAGCCCACTCAGGTAGTCTGCAAGGNACAGAAGCAGTCAGTTCATGAAGATGATATGAGTGCT	Illumina_GoldenGate (in silico)	Oxygen-evolving enhancer protein 2	Bud burst	na	na	3P	LG8	5
CL8530	CL8530CT9819CN12489_contig9819-141	1	C/G	TTAATTCAGGAGTTTTGTAAGATTAAGTGGAAGTGAGTTAAAAAAAAAAAANTGGCNTCCACTTCATGTTTCTTGCACCACCATGCACTNACCACTCCCA[C/G]TAGAGCCTCATCATCACAGCGCCAAGTGCCAAACATGAAGCCCACTCAGGTAGTCTGCAAGGNACAGAAGCAGTCAGTTCATGAAGATGATATGAGTGCT	Illumina_GoldenGate (in silico)	Oxygen-evolving enhancer protein 2	Bud burst	na	na	11P	LG8	5
CL8534	CL8534CT9824CN12509_contig9824-418	1	C/T	ACTACCGGCTTGGCCATATGGGCTGTTACCNTCGCTGCCCTTCTTGCTGGGGGTGCACTCCTTGTCTACAGCACTAGCGCTTTGTCTCAGTAGAATGCAT[C/T]ACTATCATCTGTGCTCTACTATATATAGNCTGTTCCTAGTAATTGTCCCCAAGAACATCAAAGAAATACTAGAGCTCAACCTTATGTGTAATATTTTCCA	Illumina_GoldenGate (in silico)	Photosystem II 10 kDa polypeptide	Bud burst	na	na	QS21	LG4	5
CL8543	CL8543CT12194_contig1-171	1	G/T	ATCACCACCACCAAAAGAACATGTAGCAATAGANNAAAACTCAAAAACCAATACTCTTAGATCGAACTATACCCTTATCTTCCACAGGTTCCAAAGGAAA[G/T]AGGAAANTATAAATACTGATAAATAACTTAGAACTAAAACTAAAGGAAGATCACCATGTAAATTTTTAACACTTGATTTCCTTCAGTCCATATGCAAAGT	Illumina_GoldenGate (in silico)	Translationally controlled tumor protein homolog	Bud burst	GGFEK7Q01AKT18.l.qs.1	0	3P	LG3	5
CL8543	CL8543CT12194_contig1_378	1	C/G	AGGTTGGATCAGTTGCGCCTTCCTTGTAGTGGGCAAACACCAAACCACCATCATCATGCATGCTTTCCCCCACAAAAAATTGGAGGTCACTGAGCTTTGA[C/G]AGGAGGAACTTGGTTGCTCCCTCAATGTGCTTCTTAAACAACTCTTGCTTGTCTGCCTCCAATTTGGGTGTCAGATTCTTGATGTACCTCTTCATGANTG	Illumina_GoldenGate (in silico)	Translationally controlled tumor protein homolog	Bud burst	GGFEK7Q01AKT18.l.qs.1	0	A4	LG3	5
CL8543	CL8543CT12194_contig1-171	1	G/T	ATCACCACCACCAAAAGAACATGTAGCAATAGANNAAAACTCAAAAACCAATACTCTTAGATCGAACTATACCCTTATCTTCCACAGGTTCCAAAGGAAA[G/T]AGGAAANTATAAATACTGATAAATAACTTAGAACTAAAACTAAAGGAAGATCACCATGTAAATTTTTAACACTTGATTTCCTTCAGTCCATATGCAAAGT	Illumina_GoldenGate (in silico)	Translationally controlled tumor protein homolog	Bud burst	GGFEK7Q01AKT18.l.qs.1	0	QS28	LG3	5
CL8601	CL8601CT9919CN12753_contig9919-32	1	C/G	CTCCTCTGCGTCTTCAGCTTNTACAAGTCTA[C/G]ACGAACCCTAGCCATGGCGGAACAGACGGAGAAGGCTTTCTTGAAGCAGCCCAAGGTTTTCCTCTGCTCGAAGANGACTGGCAAAGGGAAGAGGCCTGGA	Illumina_GoldenGate (in silico)	40S ribosomal protein S11-1	Bud burst	GGFEK7Q01AG0YY.l.qs.1	0	11P	LG2	5
CL8601	CL8601CT9919CN12753_contig9919-32	1	C/G	CTCCTCTGCGTCTTCAGCTTNTACAAGTCTA[C/G]ACGAACCCTAGCCATGGCGGAACAGACGGAGAAGGCTTTCTTGAAGCAGCCCAAGGTTTTCCTCTGCTCGAAGANGACTGGCAAAGGGAAGAGGCCTGGA	Illumina_GoldenGate (in silico)	40S ribosomal protein S11-1	Bud burst	GGFEK7Q01AG0YY.l.qs.1	0	QS28	LG2	5
CL8601	CL8601CT9919CN12753_contig9919-375	1	A/G	ACAGTGCNAAGATGGTCAGGACNATCATTGTNCGTCGTGATTACCTTCATTTTGTTAAAAAATATCAAANATATGAGAAGAGGCACTCAAACATCCCAGC[A/G]CACATATCCCCATGCTTTCGTGTGAAAGAGGGAGACCANGTCACCATTGGCCAGTGCAGGCCATTGTCAAAGACAGTGAGGTTTAATGTTTTGAAGGTGA	Illumina_GoldenGate (in silico)	40S ribosomal protein S11-1	Bud burst	GGFEK7Q01AG0YY.l.qs.1	0	QS29	LG2	5
CL8634	CL8634CT12266_contig5-441	1	A/T	TGATATCATACTCAATTNTGCTTTTGATTATGCATGAATCATTNTCCTTCTCTATGATTTCNAAGCGAACACGAAAAAGAGTAAGGCCTAAATCAAGATA[A/T]CCTCCTTCCAGCACCTCTAGTTCTTTCATGCGTTTCTCATTGTCATACTTTGTGAACTTCTCTCTTTGCACAGAAAACCCATGTGAGCCTGGTNNATATG	Illumina_GoldenGate (in silico)	Cytokinin-specific binding protein.	Bud burst	GGFEK7Q01C021T.l.qs.1	4e-16	3P	LG9	5
CL8687	CL8687CT12300_CAT2_1310_-341	1	A/G	AATGTGAGGCCAACCATGTGAATGTAAATGTGAANGGTGATGCAAGCTGGATCTNTGAGTTGAAGAGAGTANATGTGAGATATGGAAATGAGAAATCAGT[A/G]TTATTCCAATAATCGCTGTGTAATATCATATACTNATACTTTGGTNTTATATGGCTCTTAAACTTCA	Illumina_GoldenGate (in silico)	Catalase isozyme 3	Bud burst	GGFEK7Q01A2AAP.l.qs.1	0	A4	LG2	5
CL88	CL88CT11257_contig4-1073	1	C/T	NGACTACGCAGGCCGGCAGGACTCAAGAAATTTGAGCTCTGGAATAACGTCTGTGGGGTCTCTTGAGTACTAAAACTATTTAACCAGTTAAGAACCATTC[C/T]ATGCTTCTGTAGTATTAGCATCTCTTCCTGCCTTGTGAGGTCAAGAATTGGTGCTTAGTTCTAGCTTCTTATAAGCTAATAGTGTAATTAAATGATACAC	Illumina_GoldenGate (in silico)	Transcription factor MONOPTEROS	Bud burst	GGFEK7Q01AITNP.l.qs.1	0	QS29	LG5	5
CL8829	CL8829CT10239CN13540_contig10239-229	1	C/T	ACGCCAAGAAGCGCCTCCTCCGCGTTTGGCAGAATGAGGCTGTCNTAAGGGCTTGTTCTGAGCCACATCCTTCAAAAAANTTCTGGGNGTAGTACTGATG[C/T]AGCTGGTGATAAAGACAGCAGCAGCTAAATCAGGGAATGAAATGAGTAAGAACAATAGGCAAGCCTGAGAGGAGTACTTTGGTGATTCATGGCTTCGTAG	Illumina_GoldenGate (in silico)	Unknown	Bud burst	GGFEK7Q01A1QYS.l.qs.1	1	A4	LG3	5
CL8829	CL8829CT10239CN13540_contig10239-229	1	C/T	ACGCCAAGAAGCGCCTCCTCCGCGTTTGGCAGAATGAGGCTGTCNTAAGGGCTTGTTCTGAGCCACATCCTTCAAAAAANTTCTGGGNGTAGTACTGATG[C/T]AGCTGGTGATAAAGACAGCAGCAGCTAAATCAGGGAATGAAATGAGTAAGAACAATAGGCAAGCCTGAGAGGAGTACTTTGGTGATTCATGGCTTCGTAG	Illumina_GoldenGate (in silico)	Unknown	Bud burst	GGFEK7Q01A1QYS.l.qs.1	1	11P	LG3	5
CL8835	CL8835CT12354_contig2-284	1	A/T	TTTTGCTAGTTGGTGTCTTAACAGGTACATCAACGGCCAAACCAACCATCCTAGTTTTGGAGGTAATGGTGCAACAATGTTCTTCTTGACTTTCGCTATG[A/T]TGGCTGCTGTTCTTGGCGTGGTATCTAAGTTCCTGGGTGGAAGCCATATCAGAGCTTGGAGGAATGACAGTCTAGCTGCAGCAGCATCATCATCAGTAGT	Illumina_GoldenGate (in silico)	Unknown	Bud burst	na	na	QS21	LG6	5
CL8835_12383	CL8885CT12383_contig3-576	1	C/G	TGTCACCGAAGTNAAAAATCAGGGATCATGCGGATCATGCTGGAGTTTCAGTGCAACTGGGGCCTTGGAAGGTGCTAACTACNTTGCCACNGGGNAGCTN[C/G]TTAGCCTCAGCGAGCAACAGCTTGTGGATTGTGATCATGAGTGTGATCCAGAAGANGCAGGCGCATGNGANTCTGGTTGCAATGGNNGGTTAATGAACAG	Illumina_GoldenGate (in silico)	Unknown	Bud burst	na	na	QS28	LG11	5
CL8838	CL8838CT10251CN13572_contig10251-724	1	A/G	CAAGGTTCTTCAAGGATAGGTGCAGAGATGCTTATAGTTACCCTCAGGATGATCCTACAAGCACATTCACATGCCCTGGTGGGACTAATTATAGGGTTGT[A/G]TTTTGCCCAGTAGGGTCACCTCGTTTCCCTCTAGAGATGGTAGGAAGTATGANTNACNAGTAATTNAAGAGTCTTTTTTGGGTTTTTGAGGCTTTGAGAG	Illumina_GoldenGate (in silico)	Osmotin precursor	Bud burst	GGFEK7Q01C5QLZ.l.qs.1	3e-14	QS21	LG12	5
CL8885	CL8885CT12383_contig3-845	1	C/T	ACCGTGGAACCTGCAAATTTGACAAGAGCAAGATTGCAGCAGCAGTGTCTAACTTCAGTGTNGTNTNACTTGATGAAGATCAAATTGCTGCTAACCTTGT[C/T]AAAAATGGCCCCCTTGCAGTGGCTATCAACGCNGTGTTCATGCAGACATATGTGGGTGGAGTTTCTTGCCCATACATATGCTCAAAGAGGCTTGANCATG	Illumina_GoldenGate (in silico)	Cysteine proteinase RD19a precursor	Bud burst	GGFEK7Q01A3ON2.l.qs.1	0	11P	LG11	5
CL9064	CL9064CT10532CN14014_contig10532-434	1	C/T	GTGACACCACTCTAAATGGGGCNGTGGAGCAGATGTACATTGAGATGGCTTCTCGCCANAGGGTCAGGTTTCCTTGCATCCAAATTATCAAGACTGCCAC[C/T]ATCCCAGCGAAGCTTTGCAAGAGGGAGAGCTCAAAGCAATTCCACAATTCCNAAATTAAGTTCCCNTTGGTGTACAAGAAGATCAGGCCACCATCTAGGA	Illumina_GoldenGate (in silico)	60S ribosomal protein L18a	Bud burst	GGFEK7Q01A1LQA.l.qs.1	0	A4	LG5	5
CL9064	CL9064CT10532CN14014_contig10532-134	1	A/G	TGTTATNGGAAATGGTTACTTTCAGNTTCCACCAGTACCAAGTTGTTNGGCGTGCTTTGCCCACTGAATCCGATGAGCACCCTAAGATTTACCGCATGAA[A/G]CTCTGGGCCACGAACGAGGTTCGCGCCAAGTCGAAGTTCTGGTATTTTCTGAGGAAGTTGAAGAAGGTCAAGAAGAGCAATGGGCAAATGCTTGCTATTA	Illumina_GoldenGate (in silico)	60S ribosomal protein L18a	Bud burst	GGFEK7Q01A1LQA.l.qs.1	0	11P	LG5	5
CL9419	CL9419CT10945CN14634_contig10945-368	1	A/G	ACGCAACTATTGTGTCTCCCAATCTTGCACCTTTCTTCCCCTTTAAAGCTTGTATGCACATCACCTTTTTTGCCCCCGAGTTGTCCACAACTTTGAGAAC[A/G]GTCCTCATCTGAATGAAAGTCCTTTGTTGCTGAAATAAGGGATTACCGCATGTTATCTCATGTGATGTGCTAAGTAAACCAGAAAAGTTGTTACNGAGGC	Illumina_GoldenGate (in silico)	50S ribosomal protein L14	Bud burst	GGFEK7Q01BMBHH.l.qs.1	0	A4	LG6	5
CL9715_13739	CL9715CT13739_contig236-88	1	G/T	GCGAGGTAGGGNAGGATCGGCNGGGAACAAGTTCAGGNTGTCACTGGGTCTTCCCGTGGCAGCAACTGTGAACTGCGCAGACAACAC[G/T]GGTGCTAAGAATCTCTACATCATATCCGTCAAAGGGATCAAAGGTAGGCTCAATCGCTTGCCTTCAGCTTGCGTTGGTGACATGGTCATGGCCACTGTCA	Illumina_GoldenGate (in silico)	60S ribosomal protein L23.	Bud burst	GGFEK7Q01A1R4H.l.qs.1	0	QS21	LG9	5
CL9715_14303	CL9715CT14303_contig1296-74	1	C/A	GAGTCGCGCAAATNCANTTCCAAANAATACAGCAAGACCCTCTGATTCCTCAAAGCCTTGCTCACATTCCACA[C/A]NTATCTCAAAAGTAANACCAACATCTCTCTTAGTTCATTCAATGTCTGAAATGTAANTTTTCAAATTCACTGAACATTTAAAGGCCTAACATATCACAGCTA	Illumina_GoldenGate (in silico)	Unknown	Bud burst	qscs0006.d.18_3.1.l.qs.1	e-148	QS21	LG9	5
CL9715_14303	CL9715CT14303_contig1296-74	1	C/A	GAGTCGCGCAAATNCANTTCCAAANAATACAGCAAGACCCTCTGATTCCTCAAAGCCTTGCTCACATTCCACA[C/A]NTATCTCAAAAGTAANACCAACATCTCTCTTAGTTCATTCAATGTCTGAAATGTAANTTTTCAAATTCACTGAACATTTAAAGGCCTAACATATCACAGCTA	Illumina_GoldenGate (in silico)	Unknown	Bud burst	qscs0006.d.18_3.1.l.qs.1	e-148	QS29	LG9	5
CL9715_15070	CL9715CT15070_contig1-358	1	A/G	TTGCCTACTCGCTCCAAAATAAGAACCCACTCCTACCCAGATTGTTTGCNGTGGTCGACGACNTTTTCTGCTTGTTTCAAGGTCACATTGAAAATGTTGC[A/G]CAGCTTAAGCAACAATATGGATTGAACAAAACCGCAAATGAGGTGGTCATTATTATAGAAGCTTACAGAANTCTNCGAGATAGAGGTCCTTATCCTGCNG	Illumina_GoldenGate (in silico)	Unknown	Bud burst	GGFEK7Q01A03SQ.l.qs.1	0	QS21	LG6	5
CL9715_15070	CL9715CT15070_contig1-120	1	A/T	TAGAAACTGCAAAACCACTCTCTNCTCTTCTCTTCTNNNNNTTTTCTGTGTGTGNACTNTGATCAAAGAAAGCGAAAATGCTGGCTGNTTTTGACAAATC[A/T]GTGGCCAAGAGTCCCGAGGCTCTTCAGAGTCCTCAATCGGGATCGGTNTCNACTTTGAAAGANGGGTTTTTGGCCAACCACTTTGGCTCTCTCCACCCTG	Illumina_GoldenGate (in silico)	Unknown	Bud burst	GGFEK7Q01A03SQ.l.qs.1	0	QS29	LG6	5
CL9715_15099	CL9715CT15099_contig1-903	1	C/G	GGAATCGTCAGTAGACTGGATTATATTAGCATGTAAAGTGATTAGGTGGCTTCCNATCATCTTCTAGCTTAGATGTCCTTGTGAATGCGCCTATATTTGG[C/G]TCTGTAAAGTTCTTTTGTGCTTGATAATAATTTTTCANNNAGANGGNTTNTTTTTTTTTTTTNCCTGTTCTTTGTTNTACNCTTGGANTNGGTTTGACTN	Illumina_GoldenGate (in silico)	Unknown	Bud burst	GGFEK7Q01ANO9X.l.qs.1	0	3P	LG2	5
CL9715_15099	CL9715CT15099_contig1-288	1	A/G	CGGAGCTNGTTGCCNTGTTTCATGGCTCCTCTGGTTCTACCTTCTGGTCATGTTCCTCCTCATAGTTCTTCTCTTCGTGTTTACCATNTTTGTCTTTGCT[A/G]TTACCAACAAGGGTGCTGGGGAGGCCGTGTCGAATCGTGGGTATAAGGAGTATAGGCTTGGTGATTACTCCAATTGGTTGCAGAAGAGGGTTACCAATAC	Illumina_GoldenGate (in silico)	Unknown	Bud burst	GGFEK7Q01ANO9X.l.qs.1	0	A4	LG2	5
CL9715_15099	CL9715CT15099_contig1-288	1	A/G	CGGAGCTNGTTGCCNTGTTTCATGGCTCCTCTGGTTCTACCTTCTGGTCATGTTCCTCCTCATAGTTCTTCTCTTCGTGTTTACCATNTTTGTCTTTGCT[A/G]TTACCAACAAGGGTGCTGGGGAGGCCGTGTCGAATCGTGGGTATAAGGAGTATAGGCTTGGTGATTACTCCAATTGGTTGCAGAAGAGGGTTACCAATAC	Illumina_GoldenGate (in silico)	Unknown	Bud burst	GGFEK7Q01ANO9X.l.qs.1	0	QS29	LG2	5
Cry1	Cry1_I_WoS-291	1	T/C	ACTACCCTCTTCCTATTGTAGGGATAGATGCAGCAAAAGCCAGGTTGCAAGAAGCACTAT[T/C]AGAGACGNGGCAACAAGAAGCAGCTTCAAGAGCTGTAATTGANAATGGAACTGAGGAAGG	Illumina_GoldenGate (in vivo)	Cryptochrome1: implicated in flowering time	Bud burst	GGFEK7Q01AKQ71.l.qs.1	0	A4	LG12	5
Cry1	Cry1_I_WoS-291	1	T/C	ACTACCCTCTTCCTATTGTAGGGATAGATGCAGCAAAAGCCAGGTTGCAAGAAGCACTAT[T/C]AGAGACGNGGCAACAAGAAGCAGCTTCAAGAGCTGTAATTGANAATGGAACTGAGGAAGG	Illumina_GoldenGate (in vivo)	Cryptochrome1: implicated in flowering time	Bud burst	GGFEK7Q01AKQ71.l.qs.1	0	QS28	LG12	5
Cry1	Cry1_I_WoS-291	1	T/C	ACTACCCTCTTCCTATTGTAGGGATAGATGCAGCAAAAGCCAGGTTGCAAGAAGCACTAT[T/C]AGAGACGNGGCAACAAGAAGCAGCTTCAAGAGCTGTAATTGANAATGGAACTGAGGAAGG	Illumina_GoldenGate (in vivo)	Cryptochrome1: implicated in flowering time	Bud burst	GGFEK7Q01AKQ71.l.qs.1	0	QS29	LG12	5
CT8815e	CT8815eSingPet-147	1	A/G	TCCCTCTCACTCTCTTAGCCAAAGNGTAATTANTCAAATTCAAAANCTTTGCCTGAAAATTTTGCAATTTATGTAAAGTTTAGGGACTAAAATGATAATN[A/G]TATGAAATTTCAGGTTTCGTCCTCGGAAGTTGGAGTTGTGCCTGACGGGAATTCGATGTCCGATATATCGTATCCTTTTGGCCGAAACATGAGCGTTGAT	Illumina_GoldenGate (in vivo)	COL1: (constans-like1); transcription factor/ zinc ion binding	Bud burst	GGFEK7Q01BTHQ7.l.qs.1	0	QS28	LG2	5
DAG2	DAG2_WoS-105	1	C/T	GAAGAGCAAGGCCTCAAGAGCACTTGAATTGTCCAAGGTGTAACTCAACCAACACCAAGTTCTGTTACTACAACAACTACAGCCTCACTCAACCAAGATA[C/T]TTCTGCAAGACTTGCAGAAGGTATTGGACTGAAGGTGGGTCTCTTAGAAACGTTCCTGTTGGAGGAGGTTCAAGAAAGAACAGGAAGTCTTCAGCAACAG	Illumina_GoldenGate (in vivo)	DOF zinc finger protein DAG2	Bud burst	GGFEK7Q01A4Q5L.l.qs.1	1e-27	QS29	LG8	5
ASI	ASI_WoS-106	1	C/T	GAGAGCAAATTCTTAGTTTTTNGTGAGCANTCCTTGAAAATGAAGTNGATGAGATTGATTGGAAGCCTTAGCTGCATAATGCTAGTGATGGCCATNTCAG[C/T]AGTAGCTCAACCATCATCCTCACCCGCANCGGTGCTTGACAGTGCCNGACNTCCTCTTCAACGNGGTGTAGAATACTACATCAATCNTGCTATTANTGAC	Illumina_GoldenGate (in vivo)	Alpha-amylase/subtilisin inhibitor (RASI).	Bud burst	GGFEK7Q01B6ANU.l.qs.1	0	3P	LG9	5
ASI	ASI_WoS-448	1	C/T	GACTTCAGGGTTGCTTTCTCANNGGCCACAATNTGTGTNCNGTCGANNNCATGGAAGTTAGGCGAGAAGGACCCCGAGACTAATAGGAGATTAATTGTCA[C/T]NGGAGNAGACGAAGGNTCACGAAAAGCCAGAAATTACTTCNNGATAGGNAAAGCTAGTGTTGGAGGTGATATCTACCANATTTCATGGTGTCCTACAGAA	Illumina_GoldenGate (in vivo)	Alpha-amylase/subtilisin inhibitor (RASI).	Bud burst	GGFEK7Q01B6ANU.l.qs.1	0	A4	LG9	5
ASI	ASI_WoS-448	1	C/T	GACTTCAGGGTTGCTTTCTCANNGGCCACAATNTGTGTNCNGTCGANNNCATGGAAGTTAGGCGAGAAGGACCCCGAGACTAATAGGAGATTAATTGTCA[C/T]NGGAGNAGACGAAGGNTCACGAAAAGCCAGAAATTACTTCNNGATAGGNAAAGCTAGTGTTGGAGGTGATATCTACCANATTTCATGGTGTCCTACAGAA	Illumina_GoldenGate (in vivo)	Alpha-amylase/subtilisin inhibitor (RASI).	Bud burst	GGFEK7Q01B6ANU.l.qs.1	0	QS21	LG9	5
ASI	ASI_WoS-106	1	C/T	GAGAGCAAATTCTTAGTTTTTNGTGAGCANTCCTTGAAAATGAAGTNGATGAGATTGATTGGAAGCCTTAGCTGCATAATGCTAGTGATGGCCATNTCAG[C/T]AGTAGCTCAACCATCATCCTCACCCGCANCGGTGCTTGACAGTGCCNGACNTCCTCTTCAACGNGGTGTAGAATACTACATCAATCNTGCTATTANTGAC	Illumina_GoldenGate (in vivo)	Alpha-amylase/subtilisin inhibitor (RASI).	Bud burst	GGFEK7Q01B6ANU.l.qs.1	0	QS29	LG9	5
ESTAPX	ESTAPX	2	NA	AGCGTGGTCGCGGCCGAGGTACTTAAGCTTCAGCAAATCCTAGCTCAGAGAGCTTCAAGTGAGCTTCGGCATAATCAGCAAAGAAGGCATCTTCATCCGCAGCATATTTTTCAACAAGGGGGCGGAAGACTGGGTCAGCGAGAAGTGCCTTGTCAGAAGGCAACTGCAGAAGACCTTCCTTCTCACCACTCAAGAGCTCCTTAAAGTATGAGTTGTCAAAGATGAGAGGGTTAGCAGTCCATGGTCCCTCAAAGCCAGAACGCTCCTTGTGGCACCTTCCCAAAGTGTGTCCACCAGAAAGAGCAACAATGTCCTGGTCACTAAGGCCCATTTGTTGGCCAAACACAACCCTCAAATGGTCAG-AACCCTTTGTAGCATCGGGAAGACGACCCTCAGGA…	SSCP	4-coumarate-CoA ligase-like protein	Hypoxia stress	GGFEK7Q01A5C6G.l.qs.1	0	3P	LG1	5
ESTAPX	ESTAPX	2	NA	AGCGTGGTCGCGGCCGAGGTACTTAAGCTTCAGCAAATCCTAGCTCAGAGAGCTTCAAGTGAGCTTCGGCATAATCAGCAAAGAAGGCATCTTCATCCGCAGCATATTTTTCAACAAGGGGGCGGAAGACTGGGTCAGCGAGAAGTGCCTTGTCAGAAGGCAACTGCAGAAGACCTTCCTTCTCACCACTCAAGAGCTCCTTAAAGTATGAGTTGTCAAAGATGAGAGGGTTAGCAGTCCATGGTCCCTCAAAGCCAGAACGCTCCTTGTGGCACCTTCCCAAAGTGTGTCCACCAGAAAGAGCAACAATGTCCTGGTCACTAAGGCCCATTTGTTGGCCAAACACAACCCTCAAATGGTCAG-AACCCTTTGTAGCATCGGGAAGACGACCCTCAGGA…	SSCP	4-coumarate-CoA ligase-like protein	Hypoxia stress	GGFEK7Q01A5C6G.l.qs.1	0	A4	LG1	5
GA20	GA20-89	1	A/C	TCAGCTCAACCAGACTCATCCAATATTGTCCAAGAACCTAACTCATCCAATATTGTCCAAGACTATTTATCCAACACAATGGGTGAAG[A/C]TTTCAAGCCATTTGGGTACATACAAATGCTACCTTTTTTGTCATTAGTTTTCAATTTCCATGTCATATTTCATTTTTTGTTCATGNAGTTTGTACTAATT	Illumina_GoldenGate (in vivo)	Gibberellin 20-oxydase	Bud burst	na	na	11P	LG9	5
GA20	GA20-197	1	G/T	CCATTTGGGTACATACAAATGCTACCTTTTTTGTCATTAGTTTTCAATTTCCATGTCATATTTCATTTTTTGTTCATGNAGTTTGTACTAATTCCATTNT[G/T]TTTTGGTTGTTGTTGCTGTCATTAGGAGGGTTTACCAGGACTATTGCGAGGCCATGAGCACTCTTTCTCTAGGGATCATGGAACTCCTAGGAATGAGCCT	Illumina_GoldenGate (in vivo)	Gibberellin 20-oxydase	Bud burst	na	na	QS29	LG9	5
GALA	GALA_WoS-74	1	A/C	GAGGTACTTCAATGCTGGCTTCTTTGTGTATGAGCCTAATCTATCCACATACCATGATCTCCTTGAGACCCTT[A/C]AAGTTACCACTCCTACAACTTTTGCTGAGCAGGTAAATCTTAGTNCTAGTTGTGGTNGAAAAACTACCNTGTTTCTCATGCAATTCATATTAATTGNNCA	Illumina_GoldenGate (in vivo)	Galactinol synthase	Bud burst	GGFEK7Q01AYP7O.l.qs.1	6e-45	3P	LG3	5
LGB16YC17	LGB16YC17eSingbPet-104	1	A/T	ATCAAGGTCAGAAGATGTGGAGAATCAACCAACGAATTGTAAAACTGATTGTGGAGCTAATGAGAAATCACGATAGGCCAGAATCATTAATGATTTTGGC[A/T]AGTGCTTCAGATCTGCTTCTGCGCGCCACAGATGGGATGCTCGTTGACGGAGAAGCTTGCACTTTACCACAACTAGAGGTAACATCTCATAACTTTATGT	Illumina_GoldenGate (in vivo)	Gigantea: implicated in flowering time	Bud burst	GGFEK7Q01E85MP.l.qs.1	5e-81	3P	LG2	5
LGB16YC17	LGB16YC17eSingbPet-104	1	A/T	ATCAAGGTCAGAAGATGTGGAGAATCAACCAACGAATTGTAAAACTGATTGTGGAGCTAATGAGAAATCACGATAGGCCAGAATCATTAATGATTTTGGC[A/T]AGTGCTTCAGATCTGCTTCTGCGCGCCACAGATGGGATGCTCGTTGACGGAGAAGCTTGCACTTTACCACAACTAGAGGTAACATCTCATAACTTTATGT	Illumina_GoldenGate (in vivo)	Gigantea: implicated in flowering time	Bud burst	GGFEK7Q01E85MP.l.qs.1	5e-81	11P	LG2	5
LGB16YC17	LGB16YC17eSingbPet-104	1	A/T	ATCAAGGTCAGAAGATGTGGAGAATCAACCAACGAATTGTAAAACTGATTGTGGAGCTAATGAGAAATCACGATAGGCCAGAATCATTAATGATTTTGGC[A/T]AGTGCTTCAGATCTGCTTCTGCGCGCCACAGATGGGATGCTCGTTGACGGAGAAGCTTGCACTTTACCACAACTAGAGGTAACATCTCATAACTTTATGT	Illumina_GoldenGate (in vivo)	Gigantea: implicated in flowering time	Bud burst	GGFEK7Q01E85MP.l.qs.1	5e-81	QS28	LG2	5
PM23	PM23_WoS-226	1	C/T	GTAACNTATTAATAGTTATTACTAAAAATTNTCCTGCATATCATATTTNNNNNCTGGATGTNTTATTTACACCAGTTTGCTCTTTTGATACTTTCTCATC[C/T]TGCATNCAACCTTTNCATGAGCAATGAACTCCAGGTATTGGATTTTACCNNNATCATGCTACTNACTTTGAATTTAGCTTTCTACTTTATTTTTTTCANG	Illumina_GoldenGate (in vivo)	Unknown	Bud burst	GGFEK7Q01DOEYN.l.qs.1	e-108	QS21	LG8	5
PM23	PM23_WoS-827	1	A/T	ATTGAAAATTNGAACCATCAATAAACTGAACTTGTTCTGAATCACGNTCATTNNGTGAATTTCCTTGCACTTTTTNNGGGTATGAGTAGTCTGAAGGCAA[A/T]CNCAATGACNNNNTTTTGGATAATTCAGTTATTCTTTCTNGTATTTAGCCTTTTCNNNNNTTCTTTTTAAAGTTTTCCACCCTTACTATGTATTCTCAAT	Illumina_GoldenGate (in vivo)	Unknown	Bud burst	GGFEK7Q01DOEYN.l.qs.1	e-108	3P	LG11	5
PM23	PM23_WoS-368	1	A/G	ATTTTACCNNNATCATGCTACTNACTTTGAATTTAGCTTTCTACTTTATTTTTTTCANGTGTCCATCNTGNGGCTGATACAAATAGTTCTATGCANAGGT[A/G]GCTGAATTATCAGAACCTACGTCTCCCGAATTGAAAGNAATAATCCACTCCGTCNTTCATGGTCTCCTTGCTACCCTATCTCCCAAGATGCATTCTAAGG	Illumina_GoldenGate (in vivo)	Unknown	Bud burst	GGFEK7Q01DOEYN.l.qs.1	e-108	A4	LG11	5
YSL1	YSL1_WoS-85	1	A/G	GCCATTCTAGGTGTTGAAGGCTTCTCAGCTCTCCCTCGCCACTGCCTGCAACTCTGCTATGGCTTCTTTGCCTTTGCAGTAGGA[A/G]TTAANGTAGTGAGAGATCTTGCGCCNCCAAAGATNGGAAAATATATGCCACTTCCTATGGTCATGGCAGTGCCCTTTTTAGTTGGGGCATACTTTGCGAT	Illumina_GoldenGate (in vivo)	Unknown	Bud burst	GGFEK7Q01B2FQR.l.qs.1	e-162	A4	LG2	5
YSL1	YSL1_WoS-216	1	C/T	AGATNGGAAAATATATGCCACTTCCTATGGTCATGGCAGTGCCCTTTTTAGTTGGGGCATACTTTGCGATTGATATGGGAATTGGGAGTTTGATTGTGTT[C/T]GTGTGGTACAAGGTTAACTCAAAGAAGGCCNAGTTGATGGTTCCTGCAGTTGCTTCTGGATTAATTTGCGGGGAGGGACTTTGGACGCAACCTGCTTCA	Illumina_GoldenGate (in vivo)	Unknown	Bud burst	GGFEK7Q01B2FQR.l.qs.1	e-162	QS29	LG2	5
(*) ID Analysis (Ref figure 1)
1	Quercus mapping
2	Castanea Mapping
3	Transferability
4	Diversity analysis
5	Oak genome evolution
